# Supplementary material for: Reduced diversity of gut microbiota in two Aedes mosquitoes species in areas of recent invasion
Source: Sci Rep. 2018 Oct 31;8:16091. doi: 10.1038/s41598-018-34640-z (PMC6208342; doi:10.1038/s41598-018-34640-z)
Supplement: Supplementary file 2 — Dataset [file 41598_2018_34640_MOESM2_ESM.xlsx]

## Sheet: Table S1 - Phylum
Phylum	Country	Median	Q1	Q3	Mean	SD
Other	Italy	0.000305556	5.27778e-05	0.00113611	0.000587778	0.000674775
Other	France	0.00112222	0.000488889	0.00263889	0.00172593	0.00197079
Other	Vietnam	0.000672222	0.000375	0.00135278	0.000891358	0.000673058
TM7	Italy	0	0	0	0	0
TM7	France	0.000133333	2.22222e-05	0.000822222	0.000445185	0.000595685
TM7	Vietnam	2.22222e-05	0	6.38889e-05	0.000101235	0.00023754
Acidobacteria	Italy	0	0	0	9.66667e-05	0.000301803
Acidobacteria	France	0.000133333	0	0.00085	0.000522963	0.000770207
Acidobacteria	Vietnam	3.88889e-05	2.77778e-06	0.000141667	8.08642e-05	0.000104566
Gemmatimonadetes	Italy	0	0	9.16667e-05	0.000142222	0.000270335
Gemmatimonadetes	France	0.000233333	1.11111e-05	0.000572222	0.000332593	0.000355071
Gemmatimonadetes	Vietnam	0.00025	7.77778e-05	0.000405556	0.00026358	0.000224847
Chlamydiae	Italy	0	0	0	0.000156667	0.000436549
Chlamydiae	France	0.000555556	0.000394444	0.000616667	0.000619259	0.000462614
Chlamydiae	Vietnam	0.000438889	0.000225	0.000705556	0.000594444	0.000540935
Planctomycetes	Italy	0	0	0	1.44444e-05	3.85078e-05
Planctomycetes	France	0.000333333	0.000116667	0.00075	0.000493333	0.000498601
Planctomycetes	Vietnam	0.000977778	0.000291667	0.00128333	0.000874074	0.000580949
Elusimicrobia	Italy	0	0	0	0	0
Elusimicrobia	France	0.000555556	0.000194444	0.000861111	0.000719259	0.000873694
Elusimicrobia	Vietnam	0.00227778	0.000938889	0.00600278	0.00493951	0.00637369
Firmicutes	Italy	0.00360556	0.00249444	0.00453333	0.00453333	0.00441909
Firmicutes	France	0.0287444	0.0206056	0.0326333	0.0297719	0.0163998
Firmicutes	Vietnam	0.0288722	0.015075	0.0533389	0.0509994	0.0690236
Actinobacteria	Italy	0.00611111	0.00466389	0.0117361	0.00912778	0.00742488
Actinobacteria	France	0.0671889	0.0383222	0.07775	0.0609319	0.0332542
Actinobacteria	Vietnam	0.0392611	0.0273528	0.0543167	0.0529519	0.0534852
Bacteroidetes	Italy	0.00484444	0.00290556	0.0051	0.0146867	0.0304306
Bacteroidetes	France	0.3148	0.16465	0.387506	0.277136	0.151985
Bacteroidetes	Vietnam	0.1084	0.0473833	0.175586	0.126991	0.100545
Proteobacteria	Italy	0.984878	0.980811	0.987344	0.970654	0.0411405
Proteobacteria	France	0.5873	0.494306	0.71435	0.627301	0.175018
Proteobacteria	Vietnam	0.786306	0.704719	0.873283	0.761313	0.146973

## Sheet: Table S2 - Family
Family	Country	Median	Q1	Q3	Mean	SD
Unclassified	Italy	0.00126667	0.000972222	0.00486667	0.00977556	0.0218824
Unclassified	France	0.0140111	0.0101444	0.0231278	0.0224156	0.0257638
Unclassified	Vietnam	0.0189111	0.0145972	0.0225194	0.0193519	0.00714828
Other	Italy	0.0277444	0.0197778	0.0579	0.0628767	0.0834348
Other	France	0.236322	0.167072	0.270806	0.210312	0.0820043
Other	Vietnam	0.191539	0.141925	0.243947	0.207531	0.111215
Acetobacteraceae	Italy	7.77778e-05	0	0.000394444	0.000753333	0.00182468
Acetobacteraceae	France	0.000844444	0.000455556	0.00162778	0.0579807	0.216203
Acetobacteraceae	Vietnam	0.000805556	0.000302778	0.00201944	0.00142531	0.00173543
Enterobacteriaceae	Italy	0.0282444	0.0243667	0.0304833	0.02733	0.00939463
Enterobacteriaceae	France	0.0487556	0.0292889	0.0499222	0.0390378	0.0177389
Enterobacteriaceae	Vietnam	0.0119667	0.00558056	0.0263083	0.0155	0.0120769
Sphingomonadaceae	Italy	0.00405	0.00227778	0.0120611	0.01008	0.013839
Sphingomonadaceae	France	0.0100111	0.00915	0.0158	0.0134378	0.00883467
Sphingomonadaceae	Vietnam	0.0406667	0.0174417	0.0557944	0.0474691	0.0435741
[Weeksellaceae]	Italy	0.000644444	0.000405556	0.000858333	0.000984444	0.0014011
[Weeksellaceae]	France	0.0549111	0.0294111	0.0731889	0.0531681	0.0297487
[Weeksellaceae]	Vietnam	0.0158833	0.00301667	0.0323556	0.0208759	0.021427
Moraxellaceae	Italy	0.00703889	0.00353333	0.0126889	0.0149889	0.0220744
Moraxellaceae	France	0.0250667	0.0189333	0.0300056	0.0246222	0.0117651
Moraxellaceae	Vietnam	0.0135889	0.00753611	0.0194472	0.0474543	0.147509
Rickettsiaceae	Italy	0.0244278	5e-05	0.04935	0.0735711	0.149026
Rickettsiaceae	France	0.00283333	0.00102222	0.0113556	0.0959896	0.240838
Rickettsiaceae	Vietnam	0.00160556	0.000511111	0.00489722	0.00572654	0.00949021
Oxalobacteraceae	Italy	0.0814889	0.0747083	0.09805	0.0842589	0.0277484
Oxalobacteraceae	France	0.0759	0.0292944	0.0833	0.0592378	0.0317932
Oxalobacteraceae	Vietnam	0.0408333	0.0299889	0.0426611	0.0378735	0.0145506
Porphyromonadaceae	Italy	0	0	0	3e-05	6.45869e-05
Porphyromonadaceae	France	0.205533	0.09995	0.26275	0.182371	0.109903
Porphyromonadaceae	Vietnam	0.0597	0.0109778	0.108856	0.0751488	0.0739475
Pseudomonadaceae	Italy	0.765783	0.695433	0.811264	0.709829	0.151453
Pseudomonadaceae	France	0.0966333	0.0645667	0.107189	0.121031	0.170825
Pseudomonadaceae	Vietnam	0.0273167	0.00608056	0.0387556	0.0291833	0.0237152
Comamonadaceae	Italy	0.00363889	0.0016	0.00599444	0.00552222	0.00705206
Comamonadaceae	France	0.109222	0.0694111	0.158367	0.120396	0.0777482
Comamonadaceae	Vietnam	0.494594	0.328878	0.687217	0.49246	0.223406

## Sheet: Table S3 - Genus
Genus	Country	Median	Q1	Q3	Mean	SD
Unclassified	Italy	0.0539778	0.0458444	0.110333	0.0834433	0.0685181
Unclassified	France	0.195778	0.166028	0.2529	0.253094	0.185408
Unclassified	Vietnam	0.386489	0.308897	0.485156	0.426259	0.197428
Other	Italy	0.0280278	0.0242972	0.0455278	0.0523856	0.0652484
Other	France	0.170178	0.1157	0.182661	0.144944	0.0560854
Other	Vietnam	0.168989	0.13205	0.210458	0.176849	0.0780907
Flavobacterium	Italy	0	0	0	0.000746667	0.00218023
Flavobacterium	France	0.0235222	0.0171556	0.0268222	0.0221267	0.0109786
Flavobacterium	Vietnam	0.00692778	0.00123611	0.011175	0.00732346	0.00682574
Ralstonia	Italy	0.0107556	0.00885833	0.0162722	0.01426	0.0104833
Ralstonia	France	0.0027	0.00102222	0.00622222	0.00496148	0.00610895
Ralstonia	Vietnam	0.0121833	0.00931111	0.0162111	0.0146858	0.0117055
Propionibacterium	Italy	0.00365556	0.00166667	0.00665	0.00404444	0.00291752
Propionibacterium	France	0.0118889	0.0099	0.0212056	0.0183904	0.0153998
Propionibacterium	Vietnam	0.01045	0.00575556	0.01465	0.0150093	0.018749
Acinetobacter	Italy	0.00693333	0.00352778	0.012175	0.0145856	0.0213747
Acinetobacter	France	0.0129222	0.0109056	0.0194611	0.0143504	0.00660754
Acinetobacter	Vietnam	0.00807222	0.00502778	0.0144556	0.0435994	0.148326
Chryseobacterium	Italy	0.000466667	0.000169444	0.000780556	0.000657778	0.00078359
Chryseobacterium	France	0.0544	0.0292611	0.0731056	0.0526696	0.0298196
Chryseobacterium	Vietnam	0.0158	0.002775	0.0321139	0.0202358	0.0212655
Janthinobacterium	Italy	0.047	0.0437694	0.054975	0.0484522	0.013873
Janthinobacterium	France	0.0433667	0.0252	0.0629056	0.0435356	0.0244405
Janthinobacterium	Vietnam	0.0147	0.00310278	0.0242944	0.0149469	0.011412
Wolbachia	Italy	0.0244278	5e-05	0.04935	0.0735711	0.149026
Wolbachia	France	0.00283333	0.000916667	0.0113167	0.09594	0.240845
Wolbachia	Vietnam	0.00152222	0.000511111	0.00486667	0.00570864	0.00949623
Limnobacter	Italy	0	0	0	1.77778e-05	5.62183e-05
Limnobacter	France	0.0378889	0.02245	0.0647333	0.0523778	0.0495073
Limnobacter	Vietnam	0.160178	0.06155	0.246119	0.17413	0.132249
Dysgonomonas	Italy	0	0	0	0	0
Dysgonomonas	France	0.205511	0.0991833	0.262189	0.181933	0.109804
Dysgonomonas	Vietnam	0.0590389	0.010875	0.108639	0.0746574	0.0739528
Pseudomonas	Italy	0.765067	0.693675	0.809267	0.707836	0.152731
Pseudomonas	France	0.0900111	0.0569278	0.0998389	0.115677	0.170169
Pseudomonas	Vietnam	0.0241278	0.00536667	0.0369972	0.0265957	0.0220281

## Sheet: Table S4 - Richness
Country	Observed_Median	Chao1_Median	ACE_Median	Shannon_Median	Simpson_Median	InvSimpson_Median	Fisher_Median	Observed_Q1	Chao1_Q1	ACE_Q1	Shannon_Q1	Simpson_Q1	InvSimpson_Q1	Fisher_Q1	Observed_Q3	Chao1_Q3	ACE_Q3	Shannon_Q3	Simpson_Q3	InvSimpson_Q3	Fisher_Q3	Observed_Mean	Chao1_Mean	ACE_Mean	Shannon_Mean	Simpson_Mean	InvSimpson_Mean	Fisher_Mean	Observed_SD	Chao1_SD	ACE_SD	Shannon_SD	Simpson_SD	InvSimpson_SD	Fisher_SD
Italy	236	297.598	316.705	1.19666	0.414601	1.70825	29.4044	168.25	202.121	212.137	1.0655	0.349667	1.53882	20.0599	303.5	396.525	401.744	1.47561	0.515215	2.06279	39.2201	269	347.695	357.419	1.40756	0.455814	2.12628	35.0011	151.668	200.842	212.412	0.712286	0.15839	1.19154	23.1067
France	1439	2109.75	2142.57	3.81552	0.908998	10.9888	243.228	957.5	1471.83	1463.47	3.06957	0.79345	5.6083	149.687	1580	2263.7	2303.38	4.01953	0.929347	14.1678	272.362	1338.13	1965.05	1996.97	3.42294	0.816647	10.2151	225.676	405.079	570.812	614.478	0.991917	0.192966	5.76191	80.3512
Vietnam	1349.5	1997.94	2018.78	3.6093	0.894459	9.48146	225.209	1191	1753.45	1789.86	2.98699	0.799284	4.98365	193.908	1702.5	2461.67	2452.15	3.94745	0.915812	11.9691	297.979	1381.72	2029.76	2062.74	3.39547	0.839801	9.8007	235.386	468.715	609.972	623.696	0.702309	0.119136	6.76282	93.4631

## Sheet: Table S5 - Significant OTUs - F
OTU	log2FoldChange	pvalue	padj	Kingdom	Phylum	Class	Order	Family	Genus	Species
DENOVO60	-8.46141	3.63037e-12	1.54084e-10	Bacteria	Bacteroidetes	[Saprospirae]	[Saprospirales]	Chitinophagaceae	NA	NA
DENOVO23	-25.4089	5.72699e-57	3.05576e-54	Bacteria	Bacteroidetes	[Saprospirae]	[Saprospirales]	Chitinophagaceae	Sediminibacterium	NA
DENOVO408	-7.4264	0.000469707	0.00424994	Bacteria	Bacteroidetes	[Saprospirae]	[Saprospirales]	Chitinophagaceae	NA	NA
DENOVO73	-8.62854	1.16414e-06	2.09042e-05	Bacteria	Bacteroidetes	[Saprospirae]	[Saprospirales]	Chitinophagaceae	NA	NA
DENOVO66	-10.2031	1.68572e-22	2.09872e-20	Bacteria	Bacteroidetes	[Saprospirae]	[Saprospirales]	Chitinophagaceae	NA	NA
DENOVO109	-9.70581	2.73148e-17	2.08206e-15	Bacteria	Actinobacteria	Acidimicrobiia	Acidimicrobiales	NA	NA	NA
DENOVO1682	-3.91655	0.000690182	0.00579288	Bacteria	Actinobacteria	Actinobacteria	Actinomycetales	Micrococcaceae	NA	NA
DENOVO2891	-3.28389	0.00103095	0.0081754	Bacteria	Actinobacteria	Actinobacteria	Actinomycetales	Micrococcaceae	Micrococcus	luteus
DENOVO706	-5.68515	2.037e-05	0.000283888	Bacteria	Actinobacteria	Actinobacteria	Actinomycetales	Microbacteriaceae	Microbacterium	NA
DENOVO9863	-8.00758	1.74986e-07	3.59107e-06	Bacteria	Actinobacteria	Actinobacteria	Actinomycetales	Microbacteriaceae	Microbacterium	chocolatum
DENOVO931	-4.23246	0.000350661	0.00329622	Bacteria	Actinobacteria	Actinobacteria	Actinomycetales	Microbacteriaceae	Microbacterium	NA
DENOVO3773	-9.92139	2.25694e-24	3.24218e-22	Bacteria	Actinobacteria	Actinobacteria	Actinomycetales	Gordoniaceae	Gordonia	NA
DENOVO6699	-3.33469	0.00079847	0.00648323	Bacteria	Actinobacteria	Actinobacteria	Actinomycetales	NA	NA	NA
DENOVO77	-9.39505	4.53086e-21	4.83508e-19	Bacteria	Actinobacteria	Actinobacteria	Actinomycetales	Corynebacteriaceae	Corynebacterium	NA
DENOVO185	-4.40918	9.76059e-05	0.00112518	Bacteria	Actinobacteria	Actinobacteria	Actinomycetales	Corynebacteriaceae	Corynebacterium	NA
DENOVO334	-7.15256	1.29937e-05	0.000191825	Bacteria	Actinobacteria	Actinobacteria	Actinomycetales	Corynebacteriaceae	Corynebacterium	NA
DENOVO5784	-7.12944	1.28178e-08	3.19162e-07	Bacteria	Actinobacteria	Actinobacteria	Actinomycetales	Corynebacteriaceae	Corynebacterium	NA
DENOVO120	-6.8952	8.16795e-05	0.000965421	Bacteria	Actinobacteria	Actinobacteria	Actinomycetales	Corynebacteriaceae	Corynebacterium	NA
DENOVO108	-7.612	2.93673e-09	8.00635e-08	Bacteria	Actinobacteria	Actinobacteria	Actinomycetales	Corynebacteriaceae	Corynebacterium	NA
DENOVO59	-4.73759	3.09543e-12	1.34435e-10	Bacteria	Actinobacteria	Actinobacteria	Actinomycetales	Corynebacteriaceae	Corynebacterium	NA
DENOVO55	-7.16539	6.34272e-23	8.77409e-21	Bacteria	Actinobacteria	Actinobacteria	Actinomycetales	Corynebacteriaceae	Corynebacterium	NA
DENOVO4442	-3.63355	2.73116e-05	0.000368263	Bacteria	Actinobacteria	Actinobacteria	Actinomycetales	Propionibacteriaceae	Propionibacterium	acnes
DENOVO2818	-3.68994	0.000765884	0.00628716	Bacteria	Actinobacteria	Actinobacteria	Actinomycetales	Propionibacteriaceae	Propionibacterium	acnes
DENOVO4084	-3.71239	0.000230211	0.00233019	Bacteria	Actinobacteria	Actinobacteria	Actinomycetales	NA	NA	NA
DENOVO2630	-3.95605	6.52735e-06	0.000102435	Bacteria	Actinobacteria	Actinobacteria	Actinomycetales	Gordoniaceae	Gordonia	NA
DENOVO11	-1.68683	0.00130894	0.0099977	Bacteria	Actinobacteria	Actinobacteria	Actinomycetales	Propionibacteriaceae	Propionibacterium	acnes
DENOVO186	-7.51884	1.77668e-10	5.86669e-09	Bacteria	Actinobacteria	Actinobacteria	Actinomycetales	Propionibacteriaceae	Propionibacterium	granulosum
DENOVO2416	-3.85642	6.96335e-05	0.000861195	Bacteria	Actinobacteria	Actinobacteria	Actinomycetales	Propionibacteriaceae	Propionibacterium	acnes
DENOVO1137	-4.32523	2.19085e-05	0.000303068	Bacteria	Actinobacteria	Actinobacteria	Actinomycetales	Propionibacteriaceae	Propionibacterium	acnes
DENOVO2197	-4.08527	5.2861e-05	0.000673843	Bacteria	Actinobacteria	Actinobacteria	Actinomycetales	NA	NA	NA
DENOVO2790	-18.8994	1.43385e-06	2.51428e-05	Bacteria	Actinobacteria	Actinobacteria	Actinomycetales	Geodermatophilaceae	Modestobacter	NA
DENOVO606	-6.05959	0.000335963	0.00318483	Bacteria	Actinobacteria	Actinobacteria	Actinomycetales	Geodermatophilaceae	NA	NA
DENOVO95	-7.4788	1.16625e-09	3.29995e-08	Bacteria	Actinobacteria	Actinobacteria	Actinomycetales	Pseudonocardiaceae	Pseudonocardia	NA
DENOVO278	-6.72366	2.98771e-05	0.000394314	Bacteria	Actinobacteria	Actinobacteria	Actinomycetales	Dietziaceae	Dietzia	NA
DENOVO96	-9.03733	8.8846e-09	2.30444e-07	Bacteria	Actinobacteria	Actinobacteria	Actinomycetales	Corynebacteriaceae	Corynebacterium	kroppenstedtii
DENOVO9999	-6.49722	5.60319e-06	8.85529e-05	Bacteria	Actinobacteria	Actinobacteria	Actinomycetales	Mycobacteriaceae	Mycobacterium	NA
DENOVO71	-3.13705	0.000108073	0.00121949	Bacteria	Actinobacteria	Actinobacteria	Actinomycetales	Nocardiaceae	Rhodococcus	NA
DENOVO8777	-8.81431	6.72172e-15	4.32856e-13	Bacteria	Actinobacteria	Actinobacteria	Actinomycetales	Nocardiaceae	Rhodococcus	NA
DENOVO360	-6.69452	0.000257331	0.00251685	Bacteria	Actinobacteria	Actinobacteria	Actinomycetales	Microbacteriaceae	Candidatus Rhodoluna	NA
DENOVO64	-8.8299	2.46607e-14	1.37474e-12	Bacteria	Actinobacteria	Actinobacteria	Actinomycetales	Corynebacteriaceae	Corynebacterium	NA
DENOVO586	-16.1377	2.23675e-08	5.25426e-07	Bacteria	Actinobacteria	Actinobacteria	Actinomycetales	Corynebacteriaceae	Corynebacterium	NA
DENOVO99	-8.7322	2.47885e-17	1.92885e-15	Bacteria	Actinobacteria	Actinobacteria	Actinomycetales	Corynebacteriaceae	Corynebacterium	NA
DENOVO176	-8.42351	4.55203e-18	4.04805e-16	Bacteria	Actinobacteria	Actinobacteria	Actinomycetales	Corynebacteriaceae	Corynebacterium	NA
DENOVO207	-8.57735	8.24381e-23	1.06175e-20	Bacteria	Actinobacteria	Actinobacteria	Actinomycetales	Micrococcaceae	NA	NA
DENOVO1961	-4.88146	2.06524e-06	3.47462e-05	Bacteria	Actinobacteria	Actinobacteria	Actinomycetales	NA	NA	NA
DENOVO147	-8.38804	6.00127e-10	1.77895e-08	Bacteria	Actinobacteria	Actinobacteria	Actinomycetales	Microbacteriaceae	NA	NA
DENOVO45	-3.99233	2.49786e-05	0.000340493	Bacteria	Actinobacteria	Actinobacteria	Actinomycetales	Microbacteriaceae	Microbacterium	NA
DENOVO2310	-4.0898	0.000235261	0.00235159	Bacteria	Actinobacteria	Actinobacteria	Actinomycetales	Microbacteriaceae	Microbacterium	NA
DENOVO107	-9.34287	3.05756e-26	5.43808e-24	Bacteria	Actinobacteria	Actinobacteria	Actinomycetales	Intrasporangiaceae	NA	NA
DENOVO340	-7.79996	1.87846e-05	0.000264796	Bacteria	Actinobacteria	Actinobacteria	Actinomycetales	Intrasporangiaceae	Phycicoccus	NA
DENOVO149	-7.44579	4.76732e-12	2.00067e-10	Bacteria	Actinobacteria	Actinobacteria	Actinomycetales	Brevibacteriaceae	Brevibacterium	NA
DENOVO4274	-3.54844	0.00090884	0.00728437	Bacteria	Actinobacteria	Actinobacteria	Actinomycetales	Propionibacteriaceae	Propionibacterium	acnes
DENOVO35	-4.72213	2.10031e-12	9.229e-11	Bacteria	Actinobacteria	Actinobacteria	Actinomycetales	Micrococcaceae	Micrococcus	luteus
DENOVO2304	-4.24554	8.79949e-05	0.0010264	Bacteria	Actinobacteria	Actinobacteria	Actinomycetales	Propionibacteriaceae	Propionibacterium	acnes
DENOVO3526	-4.13697	7.16312e-05	0.000880074	Bacteria	Actinobacteria	Actinobacteria	Actinomycetales	Corynebacteriaceae	Corynebacterium	NA
DENOVO3350	-4.03962	0.000288536	0.00279192	Bacteria	Actinobacteria	Actinobacteria	Actinomycetales	Propionibacteriaceae	Propionibacterium	acnes
DENOVO3901	-3.85026	0.000131505	0.00145316	Bacteria	Actinobacteria	Actinobacteria	Actinomycetales	Propionibacteriaceae	Propionibacterium	acnes
DENOVO130	-4.87078	0.000688276	0.00578989	Bacteria	Proteobacteria	Alphaproteobacteria	Rickettsiales	mitochondria	NA	NA
DENOVO2199	-3.28686	0.000935092	0.00747873	Bacteria	Proteobacteria	Alphaproteobacteria	Sphingomonadales	Sphingomonadaceae	Sphingomonas	NA
DENOVO7095	-6.65348	0.000495333	0.00441544	Bacteria	Proteobacteria	Alphaproteobacteria	Rickettsiales	Rickettsiaceae	Wolbachia	NA
DENOVO11489	-27.0838	6.14492e-104	2.29513e-100	Bacteria	Proteobacteria	Alphaproteobacteria	Rickettsiales	Rickettsiaceae	Wolbachia	NA
DENOVO27	-3.8781	0.000848114	0.0068502	Bacteria	Proteobacteria	Alphaproteobacteria	Caulobacterales	Caulobacteraceae	NA	NA
DENOVO362	-6.43866	0.000772469	0.00632713	Bacteria	Proteobacteria	Alphaproteobacteria	Caulobacterales	Caulobacteraceae	Asticcacaulis	biprosthecium
DENOVO280	-5.91854	8.93451e-05	0.00103635	Bacteria	Proteobacteria	Alphaproteobacteria	Rhodobacterales	Rhodobacteraceae	Paracoccus	aminovorans
DENOVO80	-4.8638	2.00499e-06	3.38853e-05	Bacteria	Proteobacteria	Alphaproteobacteria	Rhodobacterales	Rhodobacteraceae	Paracoccus	aminovorans
DENOVO778	-5.66317	0.000529332	0.00467389	Bacteria	Proteobacteria	Alphaproteobacteria	Rhodospirillales	Rhodospirillaceae	NA	NA
DENOVO183	-5.64645	0.000126075	0.00140565	Bacteria	Proteobacteria	Alphaproteobacteria	Rhizobiales	Hyphomicrobiaceae	Hyphomicrobium	NA
DENOVO113	-8.19688	1.52158e-09	4.24111e-08	Bacteria	Proteobacteria	Alphaproteobacteria	Rhizobiales	NA	NA	NA
DENOVO92	-7.69236	1.01864e-07	2.13743e-06	Bacteria	Proteobacteria	Alphaproteobacteria	Rhizobiales	Bradyrhizobiaceae	Bosea	genosp.
DENOVO222	-5.82107	8.4285e-05	0.000989951	Bacteria	Proteobacteria	Alphaproteobacteria	Rhizobiales	Methylobacteriaceae	Methylobacterium	komagatae
DENOVO21	-3.35587	0.00119483	0.00922045	Bacteria	Proteobacteria	Alphaproteobacteria	Rhizobiales	Methylobacteriaceae	NA	NA
DENOVO357	-6.41012	0.000314392	0.00300321	Bacteria	Proteobacteria	Alphaproteobacteria	Rhizobiales	Methylobacteriaceae	Methylobacterium	NA
DENOVO3709	-6.29773	0.000587522	0.0050914	Bacteria	Proteobacteria	Alphaproteobacteria	Rhizobiales	Brucellaceae	Pseudochrobactrum	NA
DENOVO261	-7.7026	2.13256e-08	5.04121e-07	Bacteria	Proteobacteria	Alphaproteobacteria	Rhizobiales	Brucellaceae	Pseudochrobactrum	NA
DENOVO824	26.1337	7.5684e-12	3.07261e-10	Bacteria	Proteobacteria	Alphaproteobacteria	Sphingomonadales	Sphingomonadaceae	Novosphingobium	NA
DENOVO424	-6.0368	0.00038191	0.0035572	Bacteria	Proteobacteria	Alphaproteobacteria	Caulobacterales	Caulobacteraceae	NA	NA
DENOVO451	-5.25057	0.00124461	0.00956504	Bacteria	Proteobacteria	Alphaproteobacteria	Sphingomonadales	Sphingomonadaceae	Sphingomonas	NA
DENOVO179	-4.52585	0.000765906	0.00628716	Bacteria	Proteobacteria	Alphaproteobacteria	Sphingomonadales	Sphingomonadaceae	Sphingomonas	NA
DENOVO414	-7.01405	0.000145399	0.00158328	Bacteria	Proteobacteria	Alphaproteobacteria	Sphingomonadales	Sphingomonadaceae	Sphingomonas	NA
DENOVO74	-4.25056	0.000558916	0.00490035	Bacteria	Proteobacteria	Alphaproteobacteria	Sphingomonadales	Sphingomonadaceae	Sphingomonas	NA
DENOVO1342	-19.0313	1.79319e-08	4.26597e-07	Bacteria	Proteobacteria	Alphaproteobacteria	Sphingomonadales	Sphingomonadaceae	NA	NA
DENOVO172	-6.94927	1.06699e-05	0.000160694	Bacteria	Proteobacteria	Alphaproteobacteria	Sphingomonadales	Sphingomonadaceae	Novosphingobium	NA
DENOVO303	-6.38935	0.000232402	0.00233968	Bacteria	Proteobacteria	Alphaproteobacteria	Sphingomonadales	Sphingomonadaceae	Sphingopyxis	alaskensis
DENOVO305	-6.29243	2.80634e-05	0.000374346	Bacteria	Proteobacteria	Alphaproteobacteria	Sphingomonadales	Sphingomonadaceae	Sphingobium	NA
DENOVO1641	-8.78785	5.07831e-07	9.77705e-06	Bacteria	Proteobacteria	Alphaproteobacteria	Sphingomonadales	Sphingomonadaceae	Novosphingobium	NA
DENOVO10	-13.6034	1.38413e-25	2.24771e-23	Bacteria	Proteobacteria	Alphaproteobacteria	Sphingomonadales	Sphingomonadaceae	NA	NA
DENOVO527	8.36794	3.99398e-05	0.000514397	Bacteria	Proteobacteria	Alphaproteobacteria	Sphingomonadales	Sphingomonadaceae	NA	NA
DENOVO93	-8.17745	2.24062e-14	1.26799e-12	Bacteria	Proteobacteria	Alphaproteobacteria	Sphingomonadales	NA	NA	NA
DENOVO76	-9.84047	8.73644e-21	9.06406e-19	Bacteria	Proteobacteria	Alphaproteobacteria	Sphingomonadales	Erythrobacteraceae	NA	NA
DENOVO8	-7.43902	6.95507e-13	3.24727e-11	Bacteria	Proteobacteria	Alphaproteobacteria	Rhodospirillales	Acetobacteraceae	NA	NA
DENOVO4913	-13.7898	0.000482461	0.00434195	Bacteria	Proteobacteria	Alphaproteobacteria	Rhodospirillales	Acetobacteraceae	Acetobacter	NA
DENOVO224	-6.8966	0.000781078	0.00636971	Bacteria	Proteobacteria	Alphaproteobacteria	Rhodospirillales	Acetobacteraceae	Acidocella	NA
DENOVO304	-6.36362	0.000401677	0.00372274	Bacteria	Proteobacteria	Alphaproteobacteria	Rhodospirillales	Acetobacteraceae	Roseomonas	mucosa
DENOVO319	-6.41268	0.000141387	0.00155317	Bacteria	Proteobacteria	Alphaproteobacteria	Caulobacterales	Caulobacteraceae	NA	NA
DENOVO4999	-3.95375	0.000268347	0.0026169	Bacteria	Firmicutes	Bacilli	Lactobacillales	Streptococcaceae	Streptococcus	NA
DENOVO667	-4.90743	4.86974e-06	7.77285e-05	Bacteria	Firmicutes	Bacilli	Bacillales	Staphylococcaceae	Staphylococcus	NA
DENOVO2024	-3.73592	5.45031e-05	0.000690406	Bacteria	Firmicutes	Bacilli	Bacillales	Staphylococcaceae	Staphylococcus	NA
DENOVO36	-7.06957	8.46667e-06	0.000130674	Bacteria	Firmicutes	Bacilli	Lactobacillales	Streptococcaceae	Lactococcus	NA
DENOVO3324	-3.34988	0.00128842	0.00988142	Bacteria	Firmicutes	Bacilli	Lactobacillales	Streptococcaceae	Streptococcus	NA
DENOVO2971	-3.89339	0.000245959	0.00243031	Bacteria	Firmicutes	Bacilli	Bacillales	Staphylococcaceae	Staphylococcus	NA
DENOVO2358	-3.1427	0.000867225	0.00697413	Bacteria	Firmicutes	Bacilli	Bacillales	Staphylococcaceae	Staphylococcus	NA
DENOVO2224	-4.49242	3.16111e-05	0.000415731	Bacteria	Firmicutes	Bacilli	Bacillales	Planococcaceae	NA	NA
DENOVO336	-20.2988	2.23294e-14	1.26799e-12	Bacteria	Firmicutes	Bacilli	Lactobacillales	Aerococcaceae	Facklamia	NA
DENOVO300	-7.445	9.00889e-08	1.92469e-06	Bacteria	Firmicutes	Bacilli	Lactobacillales	Aerococcaceae	Alkalibacterium	NA
DENOVO111	15.857	5.98128e-05	0.00074987	Bacteria	Firmicutes	Bacilli	Lactobacillales	Leuconostocaceae	NA	NA
DENOVO29	-5.89183	1.03745e-15	6.9194e-14	Bacteria	Firmicutes	Bacilli	Lactobacillales	Enterococcaceae	Enterococcus	NA
DENOVO6052	-5.77333	5.61294e-05	0.000708255	Bacteria	Firmicutes	Bacilli	Bacillales	Staphylococcaceae	Staphylococcus	NA
DENOVO41	-4.15471	5.27868e-10	1.57727e-08	Bacteria	Firmicutes	Bacilli	Bacillales	Staphylococcaceae	Staphylococcus	NA
DENOVO999	-4.19634	8.9974e-05	0.00104041	Bacteria	Firmicutes	Bacilli	Lactobacillales	Streptococcaceae	Streptococcus	NA
DENOVO460	-4.32486	0.000418566	0.0038506	Bacteria	Firmicutes	Bacilli	Lactobacillales	Bacillaceae	Streptococcus	NA
DENOVO781	-4.99972	8.57144e-05	0.00100358	Bacteria	Firmicutes	Bacilli	Bacillales	Bacillaceae	NA	NA
DENOVO10483	-6.41791	1.04388e-11	4.19234e-10	Bacteria	Firmicutes	Bacilli	Bacillales	Staphylococcaceae	Staphylococcus	NA
DENOVO1141	-19.5254	6.36146e-07	1.188e-05	Bacteria	Firmicutes	Bacilli	Lactobacillales	Streptococcaceae	Streptococcus	anginosus
DENOVO122	-6.37485	0.000305506	0.00293333	Bacteria	Firmicutes	Bacilli	Lactobacillales	Streptococcaceae	Streptococcus	NA
DENOVO47	-2.453	0.000171053	0.00180421	Bacteria	Firmicutes	Bacilli	Lactobacillales	Streptococcaceae	Streptococcus	NA
DENOVO316	-3.80277	1.89572e-06	3.24795e-05	Bacteria	Firmicutes	Bacilli	Lactobacillales	Streptococcaceae	Streptococcus	NA
DENOVO39	-21.0142	1.00019e-32	3.1131e-30	Bacteria	Firmicutes	Bacilli	Lactobacillales	Leuconostocaceae	Leuconostoc	NA
DENOVO210	-5.09873	1.84904e-05	0.000262591	Bacteria	Firmicutes	Bacilli	Lactobacillales	Leuconostocaceae	Leuconostoc	NA
DENOVO49	19.0002	1.51602e-06	2.63364e-05	Bacteria	Firmicutes	Bacilli	Lactobacillales	Lactobacillaceae	NA	NA
DENOVO13573	5.57495	7.79187e-05	0.000935776	Bacteria	Firmicutes	Bacilli	Lactobacillales	NA	NA	NA
DENOVO235	-7.27969	0.000705129	0.00589185	Bacteria	Bacteroidetes	Bacteroidia	Bacteroidales	Prevotellaceae	Prevotella	copri
DENOVO2346	-7.20243	0.000575459	0.00501012	Bacteria	Bacteroidetes	Bacteroidia	Bacteroidales	[Paraprevotellaceae]	[Prevotella]	NA
DENOVO136	-8.06575	1.32962e-16	9.55025e-15	Bacteria	Bacteroidetes	Bacteroidia	Bacteroidales	[Paraprevotellaceae]	[Prevotella]	NA
DENOVO5377	-3.87998	0.00015068	0.00163128	Bacteria	Bacteroidetes	Bacteroidia	Bacteroidales	Porphyromonadaceae	Dysgonomonas	NA
DENOVO1839	-3.78728	0.00022025	0.00225998	Bacteria	Bacteroidetes	Bacteroidia	Bacteroidales	Porphyromonadaceae	Dysgonomonas	NA
DENOVO2	-16.6587	4.60346e-93	8.59696e-90	Bacteria	Bacteroidetes	Bacteroidia	Bacteroidales	Porphyromonadaceae	Dysgonomonas	NA
DENOVO650	-4.76199	0.000141857	0.00155377	Bacteria	Bacteroidetes	Bacteroidia	Bacteroidales	Porphyromonadaceae	Dysgonomonas	NA
DENOVO1189	-4.68129	0.000152093	0.00164181	Bacteria	Bacteroidetes	Bacteroidia	Bacteroidales	Porphyromonadaceae	NA	NA
DENOVO1807	-6.11294	8.55127e-10	2.45685e-08	Bacteria	Bacteroidetes	Bacteroidia	Bacteroidales	Porphyromonadaceae	NA	NA
DENOVO816	-5.9193	1.07464e-09	3.06395e-08	Bacteria	Bacteroidetes	Bacteroidia	Bacteroidales	Porphyromonadaceae	Dysgonomonas	NA
DENOVO118	-8.02362	3.71174e-08	8.50511e-07	Bacteria	Bacteroidetes	Bacteroidia	Bacteroidales	Porphyromonadaceae	Dysgonomonas	NA
DENOVO209	-7.42892	1.36766e-14	8.10825e-13	Bacteria	Bacteroidetes	Bacteroidia	Bacteroidales	Porphyromonadaceae	Dysgonomonas	NA
DENOVO1590	-4.81963	7.82411e-05	0.000936636	Bacteria	Bacteroidetes	Bacteroidia	Bacteroidales	Porphyromonadaceae	Dysgonomonas	NA
DENOVO119	-7.86087	2.91666e-10	9.0781e-09	Bacteria	Bacteroidetes	Bacteroidia	Bacteroidales	Porphyromonadaceae	Dysgonomonas	NA
DENOVO639	-5.08456	2.11955e-06	3.54771e-05	Bacteria	Bacteroidetes	Bacteroidia	Bacteroidales	Porphyromonadaceae	Dysgonomonas	NA
DENOVO10226	-4.14235	0.000178906	0.00187175	Bacteria	Bacteroidetes	Bacteroidia	Bacteroidales	NA	NA	NA
DENOVO341	-7.6587	9.84672e-17	7.21127e-15	Bacteria	Bacteroidetes	Bacteroidia	Bacteroidales	Porphyromonadaceae	Dysgonomonas	NA
DENOVO2626	-3.35535	0.000631609	0.00537371	Bacteria	Proteobacteria	Betaproteobacteria	Rhodocyclales	Rhodocyclaceae	NA	NA
DENOVO628	-5.34954	6.34409e-09	1.66868e-07	Bacteria	Proteobacteria	Betaproteobacteria	Burkholderiales	Comamonadaceae	NA	NA
DENOVO2323	-3.50138	0.000437991	0.00400955	Bacteria	Proteobacteria	Betaproteobacteria	NA	NA	NA	NA
DENOVO786	-4.78743	1.30461e-06	2.30934e-05	Bacteria	Proteobacteria	Betaproteobacteria	Burkholderiales	Comamonadaceae	NA	NA
DENOVO863	-4.87311	2.24638e-07	4.55991e-06	Bacteria	Proteobacteria	Betaproteobacteria	Burkholderiales	Comamonadaceae	Limnobacter	NA
DENOVO881	-4.15014	0.000224436	0.00229036	Bacteria	Proteobacteria	Betaproteobacteria	Burkholderiales	Comamonadaceae	NA	NA
DENOVO2708	-4.42117	2.55152e-05	0.000346543	Bacteria	Proteobacteria	Betaproteobacteria	Burkholderiales	Comamonadaceae	NA	NA
DENOVO2367	-5.18771	1.48602e-06	2.5936e-05	Bacteria	Proteobacteria	Betaproteobacteria	Burkholderiales	Comamonadaceae	NA	NA
DENOVO250	-6.61743	5.79176e-14	3.13511e-12	Bacteria	Proteobacteria	Betaproteobacteria	Burkholderiales	Comamonadaceae	NA	NA
DENOVO6866	-4.10996	2.38145e-05	0.000327011	Bacteria	Proteobacteria	Betaproteobacteria	Burkholderiales	Comamonadaceae	NA	NA
DENOVO385	-5.90796	5.30676e-11	1.92434e-09	Bacteria	Proteobacteria	Betaproteobacteria	Burkholderiales	Comamonadaceae	Limnobacter	NA
DENOVO1162	-6.67821	8.9996e-15	5.6972e-13	Bacteria	Proteobacteria	Betaproteobacteria	Burkholderiales	Comamonadaceae	Limnobacter	NA
DENOVO2266	-4.25039	1.83118e-05	0.000261048	Bacteria	Proteobacteria	Betaproteobacteria	Burkholderiales	Comamonadaceae	Tepidimonas	NA
DENOVO1005	3.73464	5.70205e-08	1.27528e-06	Bacteria	Proteobacteria	Betaproteobacteria	Burkholderiales	Oxalobacteraceae	Ralstonia	NA
DENOVO26	-6.72087	0.000101258	0.00115657	Bacteria	Proteobacteria	Betaproteobacteria	Burkholderiales	Comamonadaceae	NA	NA
DENOVO3133	-3.26291	0.00106918	0.00840713	Bacteria	Proteobacteria	Betaproteobacteria	Burkholderiales	Comamonadaceae	NA	NA
DENOVO3728	-3.94592	0.000242669	0.00241056	Bacteria	Proteobacteria	Betaproteobacteria	Burkholderiales	Comamonadaceae	Limnobacter	NA
DENOVO762	-4.71266	4.31284e-07	8.47813e-06	Bacteria	Proteobacteria	Betaproteobacteria	NA	NA	NA	NA
DENOVO438	-5.28395	0.000582796	0.00506219	Bacteria	Proteobacteria	Betaproteobacteria	Burkholderiales	Comamonadaceae	NA	NA
DENOVO541	-6.34693	3.31529e-12	1.42329e-10	Bacteria	Proteobacteria	Betaproteobacteria	Burkholderiales	Comamonadaceae	NA	NA
DENOVO2316	-3.53616	0.00118442	0.00917806	Bacteria	Proteobacteria	Betaproteobacteria	Burkholderiales	Comamonadaceae	NA	NA
DENOVO2070	-3.82629	0.000357389	0.00334548	Bacteria	Proteobacteria	Betaproteobacteria	Burkholderiales	Comamonadaceae	Tepidimonas	NA
DENOVO1796	-5.45946	0.000434232	0.00398491	Bacteria	Proteobacteria	Betaproteobacteria	Burkholderiales	Comamonadaceae	NA	NA
DENOVO416	-5.92616	7.1587e-05	0.000880074	Bacteria	Proteobacteria	Betaproteobacteria	Burkholderiales	Comamonadaceae	NA	NA
DENOVO104	-8.21574	1.86126e-11	7.31768e-10	Bacteria	Proteobacteria	Betaproteobacteria	Burkholderiales	Comamonadaceae	NA	NA
DENOVO258	-7.07489	0.00021345	0.00219624	Bacteria	Proteobacteria	Betaproteobacteria	Burkholderiales	Comamonadaceae	Methylibium	NA
DENOVO420	-6.05649	6.75488e-07	1.2552e-05	Bacteria	Proteobacteria	Betaproteobacteria	Burkholderiales	Comamonadaceae	NA	NA
DENOVO58	-9.01045	1.80318e-14	1.05232e-12	Bacteria	Proteobacteria	Betaproteobacteria	Burkholderiales	Comamonadaceae	NA	NA
DENOVO256	-6.38937	8.6595e-08	1.86955e-06	Bacteria	Proteobacteria	Betaproteobacteria	Burkholderiales	Comamonadaceae	NA	NA
DENOVO1192	-5.34525	7.76247e-07	1.42122e-05	Bacteria	Proteobacteria	Betaproteobacteria	Burkholderiales	Comamonadaceae	NA	NA
DENOVO75	-9.01086	6.95532e-13	3.24727e-11	Bacteria	Proteobacteria	Betaproteobacteria	Burkholderiales	Comamonadaceae	NA	NA
DENOVO3159	-4.24518	8.11749e-05	0.000962502	Bacteria	Proteobacteria	Betaproteobacteria	Burkholderiales	Alcaligenaceae	NA	NA
DENOVO2072	-5.77695	7.29318e-10	2.11163e-08	Bacteria	Proteobacteria	Betaproteobacteria	Burkholderiales	Comamonadaceae	NA	NA
DENOVO827	-5.45554	3.17272e-08	7.31487e-07	Bacteria	Proteobacteria	Betaproteobacteria	Burkholderiales	Comamonadaceae	NA	NA
DENOVO2020	-4.85387	9.01794e-08	1.92469e-06	Bacteria	Proteobacteria	Betaproteobacteria	Burkholderiales	Oxalobacteraceae	Janthinobacterium	lividum
DENOVO8848	3.65789	6.01308e-08	1.32893e-06	Bacteria	Proteobacteria	Betaproteobacteria	Burkholderiales	Oxalobacteraceae	Janthinobacterium	lividum
DENOVO720	3.1721	2.79648e-11	1.0658e-09	Bacteria	Proteobacteria	Betaproteobacteria	Burkholderiales	Oxalobacteraceae	Janthinobacterium	lividum
DENOVO87	-8.75355	3.44546e-22	4.15122e-20	Bacteria	Proteobacteria	Betaproteobacteria	Neisseriales	Neisseriaceae	Chromobacterium	NA
DENOVO230	-6.75696	1.46584e-12	6.51776e-11	Bacteria	Proteobacteria	Betaproteobacteria	Burkholderiales	Comamonadaceae	Limnobacter	NA
DENOVO154	-7.26387	2.10998e-10	6.79378e-09	Bacteria	Proteobacteria	Betaproteobacteria	Burkholderiales	Oxalobacteraceae	NA	NA
DENOVO3896	-3.26335	0.000312781	0.00299548	Bacteria	Proteobacteria	Betaproteobacteria	Burkholderiales	Oxalobacteraceae	NA	NA
DENOVO6318	-4.14049	0.000182686	0.00190596	Bacteria	Proteobacteria	Betaproteobacteria	Burkholderiales	Burkholderiaceae	Burkholderia	NA
DENOVO12101	-4.40674	1.91715e-06	3.26966e-05	Bacteria	Proteobacteria	Betaproteobacteria	NA	NA	NA	NA
DENOVO5121	-4.19192	0.00014962	0.00162451	Bacteria	Proteobacteria	Betaproteobacteria	Burkholderiales	Comamonadaceae	Limnobacter	NA
DENOVO143	-8.1434	5.97666e-20	6.03319e-18	Bacteria	Proteobacteria	Betaproteobacteria	Burkholderiales	Comamonadaceae	Limnobacter	NA
DENOVO1492	-2.54783	0.000345295	0.00326211	Bacteria	Proteobacteria	Betaproteobacteria	Burkholderiales	Oxalobacteraceae	Janthinobacterium	lividum
DENOVO98	-3.94115	0.000947368	0.00756072	Bacteria	Proteobacteria	Betaproteobacteria	Burkholderiales	NA	NA	NA
DENOVO7493	-4.82856	1.55513e-07	3.2269e-06	Bacteria	Proteobacteria	Betaproteobacteria	Burkholderiales	Burkholderiaceae	NA	NA
DENOVO7247	-4.47896	1.2871e-05	0.000190766	Bacteria	Proteobacteria	Betaproteobacteria	Burkholderiales	Comamonadaceae	NA	NA
DENOVO367	-7.438	3.92304e-10	1.19127e-08	Bacteria	Proteobacteria	Betaproteobacteria	Burkholderiales	Comamonadaceae	NA	NA
DENOVO681	-5.72156	8.94836e-09	2.30497e-07	Bacteria	Proteobacteria	Betaproteobacteria	Burkholderiales	Alcaligenaceae	Achromobacter	NA
DENOVO646	-6.01402	0.000661824	0.00557994	Bacteria	Proteobacteria	Betaproteobacteria	Burkholderiales	Burkholderiaceae	Burkholderia	NA
DENOVO106	-8.40491	2.0488e-17	1.62814e-15	Bacteria	Proteobacteria	Betaproteobacteria	Burkholderiales	Burkholderiaceae	Burkholderia	NA
DENOVO6807	-5.06898	6.19312e-08	1.36067e-06	Bacteria	Proteobacteria	Betaproteobacteria	Burkholderiales	Comamonadaceae	NA	NA
DENOVO33	-3.61153	6.85191e-08	1.4966e-06	Bacteria	Proteobacteria	Betaproteobacteria	Burkholderiales	Comamonadaceae	NA	NA
DENOVO2415	-4.42079	7.32071e-05	0.000896488	Bacteria	Proteobacteria	Betaproteobacteria	Burkholderiales	Comamonadaceae	NA	NA
DENOVO1078	-4.12813	0.000500536	0.00445119	Bacteria	Proteobacteria	Betaproteobacteria	Burkholderiales	Comamonadaceae	Rubrivivax	gelatinosus
DENOVO2581	-4.42372	4.10581e-07	8.15701e-06	Bacteria	Proteobacteria	Betaproteobacteria	Burkholderiales	Comamonadaceae	NA	NA
DENOVO22	-11.5443	2.42817e-41	8.24475e-39	Bacteria	Proteobacteria	Betaproteobacteria	Burkholderiales	Comamonadaceae	Tepidimonas	NA
DENOVO2710	-4.50199	0.000212641	0.00219397	Bacteria	Proteobacteria	Betaproteobacteria	Burkholderiales	Comamonadaceae	NA	NA
DENOVO1301	-3.27667	1.97612e-05	0.000276435	Bacteria	Proteobacteria	Betaproteobacteria	Burkholderiales	Comamonadaceae	NA	NA
DENOVO2182	-5.23672	3.14439e-06	5.15101e-05	Bacteria	Proteobacteria	Betaproteobacteria	Burkholderiales	Comamonadaceae	Tepidimonas	NA
DENOVO5677	-4.19175	0.000128029	0.00142318	Bacteria	Proteobacteria	Betaproteobacteria	Burkholderiales	Comamonadaceae	Tepidimonas	NA
DENOVO2112	-3.9214	0.000244649	0.00242378	Bacteria	Proteobacteria	Betaproteobacteria	Burkholderiales	NA	NA	NA
DENOVO509	-5.82074	1.22169e-08	3.06243e-07	Bacteria	Proteobacteria	Betaproteobacteria	Burkholderiales	Comamonadaceae	Limnobacter	NA
DENOVO91	-8.69845	1.10364e-11	4.38522e-10	Bacteria	Proteobacteria	Betaproteobacteria	Rhodocyclales	Rhodocyclaceae	Dechloromonas	NA
DENOVO332	-5.62384	0.000112092	0.00125725	Bacteria	Proteobacteria	Betaproteobacteria	Burkholderiales	Comamonadaceae	Comamonas	NA
DENOVO799	-5.47616	4.71513e-09	1.26698e-07	Bacteria	Proteobacteria	Betaproteobacteria	Burkholderiales	Comamonadaceae	NA	NA
DENOVO152	10.3028	7.74214e-07	1.42122e-05	Bacteria	Proteobacteria	Betaproteobacteria	Neisseriales	Neisseriaceae	Chromobacterium	NA
DENOVO9043	-3.88507	6.5163e-05	0.00081128	Bacteria	Proteobacteria	Betaproteobacteria	Burkholderiales	Comamonadaceae	NA	NA
DENOVO433	-4.02074	5.453e-05	0.000690406	Bacteria	Proteobacteria	Betaproteobacteria	Burkholderiales	Comamonadaceae	Comamonas	NA
DENOVO325	-5.51822	0.000164202	0.00175227	Bacteria	Proteobacteria	Betaproteobacteria	Burkholderiales	Comamonadaceae	Polaromonas	NA
DENOVO17	-4.48676	8.50203e-06	0.000130679	Bacteria	Proteobacteria	Betaproteobacteria	Burkholderiales	Comamonadaceae	Comamonas	NA
DENOVO1993	-3.58273	0.000166246	0.001764	Bacteria	Proteobacteria	Betaproteobacteria	Burkholderiales	Comamonadaceae	NA	NA
DENOVO190	-5.82325	2.81479e-07	5.62205e-06	Bacteria	Proteobacteria	Betaproteobacteria	Burkholderiales	Comamonadaceae	NA	NA
DENOVO63	-8.97819	3.89645e-10	1.19127e-08	Bacteria	Proteobacteria	Betaproteobacteria	Burkholderiales	Comamonadaceae	NA	NA
DENOVO2678	-6.07749	0.000414084	0.00381878	Bacteria	Proteobacteria	Betaproteobacteria	Burkholderiales	Comamonadaceae	NA	NA
DENOVO2744	-6.1479	4.28764e-07	8.4732e-06	Bacteria	Proteobacteria	Betaproteobacteria	Burkholderiales	Comamonadaceae	NA	NA
DENOVO2515	-4.67528	3.71299e-06	6.02958e-05	Bacteria	Proteobacteria	Betaproteobacteria	Burkholderiales	Comamonadaceae	NA	NA
DENOVO3900	-5.78235	3.31953e-09	8.98439e-08	Bacteria	Proteobacteria	Betaproteobacteria	Burkholderiales	Comamonadaceae	NA	NA
DENOVO6246	-5.17669	4.13209e-08	9.29719e-07	Bacteria	Proteobacteria	Betaproteobacteria	Burkholderiales	Comamonadaceae	Limnobacter	NA
DENOVO4	-10.2173	5.53027e-29	1.21503e-26	Bacteria	Proteobacteria	Betaproteobacteria	Burkholderiales	Comamonadaceae	Limnobacter	NA
DENOVO534	-3.97811	0.000163525	0.00175227	Bacteria	Proteobacteria	Betaproteobacteria	Burkholderiales	Comamonadaceae	Methylibium	NA
DENOVO4600	-6.14039	1.29587e-08	3.20534e-07	Bacteria	Proteobacteria	Betaproteobacteria	Burkholderiales	Comamonadaceae	NA	NA
DENOVO394	-5.63523	2.54407e-07	5.13628e-06	Bacteria	Proteobacteria	Betaproteobacteria	Burkholderiales	NA	NA	NA
DENOVO133	-7.85884	6.7777e-17	5.06294e-15	Bacteria	Proteobacteria	Betaproteobacteria	Burkholderiales	Comamonadaceae	Comamonas	NA
DENOVO6864	-5.6157	2.60757e-07	5.23617e-06	Bacteria	Proteobacteria	Betaproteobacteria	Burkholderiales	Comamonadaceae	NA	NA
DENOVO543	-5.54998	9.03279e-09	2.31079e-07	Bacteria	Proteobacteria	Betaproteobacteria	Burkholderiales	Comamonadaceae	NA	NA
DENOVO51	-9.00788	1.20274e-14	7.24554e-13	Bacteria	Proteobacteria	Betaproteobacteria	Burkholderiales	Comamonadaceae	Limnobacter	NA
DENOVO53	-9.16787	5.56698e-18	4.8355e-16	Bacteria	Proteobacteria	Betaproteobacteria	Burkholderiales	Comamonadaceae	Methylibium	NA
DENOVO3477	-5.80145	9.48786e-07	1.71194e-05	Bacteria	Proteobacteria	Betaproteobacteria	Burkholderiales	Comamonadaceae	Limnobacter	NA
DENOVO229	-6.76521	1.35767e-12	6.10951e-11	Bacteria	Proteobacteria	Betaproteobacteria	Burkholderiales	Comamonadaceae	NA	NA
DENOVO1154	-4.14533	0.000125888	0.00140565	Bacteria	Proteobacteria	Betaproteobacteria	Burkholderiales	NA	NA	NA
DENOVO672	-4.78199	2.14154e-06	3.55495e-05	Bacteria	Proteobacteria	Betaproteobacteria	Burkholderiales	Comamonadaceae	Limnobacter	NA
DENOVO1202	-4.2466	0.000406789	0.00376079	Bacteria	Proteobacteria	Betaproteobacteria	Burkholderiales	Comamonadaceae	NA	NA
DENOVO271	-6.54265	0.000544125	0.0047819	Bacteria	Proteobacteria	Betaproteobacteria	Methylophilales	Methylophilaceae	NA	NA
DENOVO10060	-5.58483	1.29424e-06	2.3019e-05	Bacteria	Proteobacteria	Betaproteobacteria	Burkholderiales	Oxalobacteraceae	Ralstonia	NA
DENOVO144	-6.39419	2.22737e-06	3.68108e-05	Bacteria	Proteobacteria	Betaproteobacteria	Burkholderiales	Comamonadaceae	NA	NA
DENOVO1556	-6.32512	7.00963e-09	1.83084e-07	Bacteria	Proteobacteria	Betaproteobacteria	Burkholderiales	Comamonadaceae	NA	NA
DENOVO539	-6.06979	9.27632e-06	0.000140842	Bacteria	Proteobacteria	Betaproteobacteria	Burkholderiales	Burkholderiaceae	NA	NA
DENOVO281	-7.2994	2.17209e-05	0.00030159	Bacteria	Proteobacteria	Betaproteobacteria	Burkholderiales	Alcaligenaceae	Pigmentiphaga	NA
DENOVO1370	5.03142	6.57724e-13	3.14948e-11	Bacteria	Proteobacteria	Betaproteobacteria	Burkholderiales	NA	NA	NA
DENOVO1316	-3.40158	0.000171484	0.00180421	Bacteria	Proteobacteria	Betaproteobacteria	Burkholderiales	Alcaligenaceae	Achromobacter	NA
DENOVO4925	-3.62231	0.000950968	0.00757328	Bacteria	Proteobacteria	Betaproteobacteria	Burkholderiales	Comamonadaceae	NA	NA
DENOVO3056	-3.58112	0.000849168	0.0068502	Bacteria	Proteobacteria	Betaproteobacteria	Burkholderiales	Comamonadaceae	NA	NA
DENOVO8515	-7.21292	7.64203e-05	0.00092672	Bacteria	Proteobacteria	Betaproteobacteria	Burkholderiales	Comamonadaceae	Hylemonella	NA
DENOVO38	-1.75172	0.00061332	0.00524199	Bacteria	Proteobacteria	Betaproteobacteria	Burkholderiales	Comamonadaceae	NA	NA
DENOVO2361	-4.26144	0.000595448	0.00512442	Bacteria	Proteobacteria	Betaproteobacteria	Burkholderiales	Comamonadaceae	NA	NA
DENOVO5	-15.6815	5.98416e-45	2.23508e-42	Bacteria	Proteobacteria	Betaproteobacteria	Burkholderiales	Comamonadaceae	NA	NA
DENOVO315	-7.60902	5.44154e-14	2.98885e-12	Bacteria	Proteobacteria	Betaproteobacteria	Burkholderiales	Comamonadaceae	NA	NA
DENOVO2469	-5.35701	1.48062e-08	3.63823e-07	Bacteria	Proteobacteria	Betaproteobacteria	Burkholderiales	Oxalobacteraceae	Janthinobacterium	NA
DENOVO814	-11.7878	1.88253e-26	3.51562e-24	Bacteria	Proteobacteria	Betaproteobacteria	Burkholderiales	Comamonadaceae	NA	NA
DENOVO443	-5.81206	1.53201e-05	0.000224395	Bacteria	Proteobacteria	Betaproteobacteria	Burkholderiales	Comamonadaceae	NA	NA
DENOVO249	-5.79349	5.87429e-09	1.56718e-07	Bacteria	Proteobacteria	Betaproteobacteria	Burkholderiales	Comamonadaceae	Methylibium	NA
DENOVO2898	-4.6878	1.97585e-06	3.35445e-05	Bacteria	Proteobacteria	Betaproteobacteria	Burkholderiales	Comamonadaceae	NA	NA
DENOVO3895	-3.79421	0.000541157	0.00476703	Bacteria	Proteobacteria	Betaproteobacteria	Burkholderiales	Comamonadaceae	Limnobacter	NA
DENOVO3644	-4.3498	2.72248e-06	4.4795e-05	Bacteria	Proteobacteria	Betaproteobacteria	Burkholderiales	Comamonadaceae	Limnobacter	NA
DENOVO4501	-3.57136	0.000817509	0.00662342	Bacteria	Proteobacteria	Betaproteobacteria	Burkholderiales	Comamonadaceae	Limnobacter	NA
DENOVO7616	-3.41096	0.000189874	0.00196994	Bacteria	Proteobacteria	Betaproteobacteria	Burkholderiales	Comamonadaceae	Limnobacter	NA
DENOVO616	-6.42599	4.9029e-13	2.40952e-11	Bacteria	Proteobacteria	Betaproteobacteria	Burkholderiales	Comamonadaceae	Limnobacter	NA
DENOVO565	2.29567	9.9087e-05	0.00113525	Bacteria	Proteobacteria	Betaproteobacteria	Burkholderiales	Oxalobacteraceae	NA	NA
DENOVO1268	-2.59304	0.000248791	0.00245181	Bacteria	Proteobacteria	Betaproteobacteria	Burkholderiales	Oxalobacteraceae	NA	NA
DENOVO6162	-5.81352	8.70877e-13	4.01571e-11	Bacteria	Proteobacteria	Betaproteobacteria	Burkholderiales	Oxalobacteraceae	Janthinobacterium	lividum
DENOVO4075	-4.1761	4.77938e-06	7.69438e-05	Bacteria	Proteobacteria	Betaproteobacteria	Burkholderiales	Comamonadaceae	Limnobacter	NA
DENOVO3479	-4.06487	1.66946e-05	0.00024075	Bacteria	Proteobacteria	Betaproteobacteria	Burkholderiales	Comamonadaceae	Ramlibacter	NA
DENOVO2084	-4.65082	8.95622e-07	1.63178e-05	Bacteria	Proteobacteria	Betaproteobacteria	Burkholderiales	Oxalobacteraceae	NA	NA
DENOVO746	-5.8121	9.32589e-08	1.9791e-06	Bacteria	Proteobacteria	Betaproteobacteria	Burkholderiales	Burkholderiaceae	NA	NA
DENOVO269	-3.90874	0.00106093	0.00835983	Bacteria	Proteobacteria	Betaproteobacteria	Burkholderiales	Oxalobacteraceae	NA	NA
DENOVO215	-5.05478	2.25212e-09	6.18506e-08	Bacteria	Proteobacteria	Betaproteobacteria	Burkholderiales	Oxalobacteraceae	NA	NA
DENOVO31	2.97748	1.99022e-16	1.40254e-14	Bacteria	Proteobacteria	Betaproteobacteria	Burkholderiales	Oxalobacteraceae	NA	NA
DENOVO8791	-5.29289	0.00103561	0.00819493	Bacteria	Proteobacteria	Betaproteobacteria	Burkholderiales	NA	NA	NA
DENOVO5519	-8.51829	7.01907e-30	1.63852e-27	Bacteria	Proteobacteria	Betaproteobacteria	Burkholderiales	Oxalobacteraceae	NA	NA
DENOVO343	-5.37583	1.23826e-05	0.000184259	Bacteria	Proteobacteria	Betaproteobacteria	Burkholderiales	Oxalobacteraceae	NA	NA
DENOVO2320	-8.9935	9.21765e-15	5.73799e-13	Bacteria	Proteobacteria	Betaproteobacteria	Burkholderiales	Oxalobacteraceae	Janthinobacterium	lividum
DENOVO228	-7.67104	3.07617e-13	1.55264e-11	Bacteria	Proteobacteria	Betaproteobacteria	Burkholderiales	Oxalobacteraceae	NA	NA
DENOVO1428	-4.68329	4.8496e-06	7.77285e-05	Bacteria	Proteobacteria	Betaproteobacteria	Burkholderiales	Oxalobacteraceae	NA	NA
DENOVO88	-7.9931	9.96805e-18	8.46151e-16	Bacteria	Proteobacteria	Betaproteobacteria	Burkholderiales	Oxalobacteraceae	NA	NA
DENOVO167	-8.13067	2.21611e-10	7.01454e-09	Bacteria	Proteobacteria	Betaproteobacteria	Burkholderiales	Oxalobacteraceae	Janthinobacterium	NA
DENOVO399	-6.05778	6.00826e-09	1.59155e-07	Bacteria	Proteobacteria	Betaproteobacteria	Burkholderiales	Oxalobacteraceae	NA	NA
DENOVO89	4.40254	0.000296456	0.00285377	Bacteria	Proteobacteria	Betaproteobacteria	Burkholderiales	Oxalobacteraceae	NA	NA
DENOVO15	-4.39145	9.46048e-11	3.27175e-09	Bacteria	Proteobacteria	Betaproteobacteria	Burkholderiales	Alcaligenaceae	Achromobacter	NA
DENOVO11860	-4.16012	4.54748e-05	0.000583671	Bacteria	Proteobacteria	Betaproteobacteria	Burkholderiales	Comamonadaceae	NA	NA
DENOVO619	-5.4801	1.53065e-07	3.19384e-06	Bacteria	Proteobacteria	Betaproteobacteria	Burkholderiales	Alcaligenaceae	NA	NA
DENOVO407	-5.32675	1.79064e-10	5.86669e-09	Bacteria	Proteobacteria	Betaproteobacteria	Burkholderiales	Alcaligenaceae	NA	NA
DENOVO178	-8.20148	0.000345862	0.00326211	Bacteria	Chlamydiae	Chlamydiia	Chlamydiales	Parachlamydiaceae	NA	NA
DENOVO5334	-19.5254	6.36146e-07	1.188e-05	Bacteria	Firmicutes	Clostridia	Clostridiales	Clostridiaceae	Caloramator	NA
DENOVO5333	-19.5254	6.36146e-07	1.188e-05	Bacteria	Firmicutes	Clostridia	Clostridiales	[Mogibacteriaceae]	Anaerovorax	NA
DENOVO140	-7.74205	3.7636e-11	1.4199e-09	Bacteria	Bacteroidetes	Cytophagia	Cytophagales	Cytophagaceae	Flectobacillus	NA
DENOVO262	-6.80424	0.00115107	0.00895676	Bacteria	Bacteroidetes	Cytophagia	Cytophagales	Cytophagaceae	NA	NA
DENOVO145	-7.47024	3.90126e-08	8.88488e-07	Bacteria	Bacteroidetes	Cytophagia	Cytophagales	Cytophagaceae	NA	NA
DENOVO290	-6.16772	0.000206589	0.00213742	Bacteria	Bacteroidetes	Cytophagia	Cytophagales	Cytophagaceae	NA	NA
DENOVO312	-6.58787	0.000278706	0.00271085	Bacteria	Proteobacteria	Deltaproteobacteria	Myxococcales	0319-6G20	NA	NA
DENOVO1153	-4.83752	0.00039303	0.00365166	Bacteria	Proteobacteria	Deltaproteobacteria	Desulfovibrionales	Desulfohalobiaceae	NA	NA
DENOVO484	-19.859	1.19551e-21	1.39539e-19	Bacteria	Elusimicrobia	Elusimicrobia	Elusimicrobiales	NA	NA	NA
DENOVO44	-24.9574	3.83469e-57	2.38709e-54	Bacteria	Elusimicrobia	Elusimicrobia	Elusimicrobiales	NA	NA	NA
DENOVO116	-8.34006	1.41048e-10	4.72092e-09	Bacteria	Bacteroidetes	Flavobacteriia	Flavobacteriales	Flavobacteriaceae	NA	NA
DENOVO456	-6.70832	1.55763e-05	0.000227255	Bacteria	Bacteroidetes	Flavobacteriia	Flavobacteriales	Flavobacteriaceae	Flavobacterium	NA
DENOVO14	-4.07774	2.90618e-05	0.000386273	Bacteria	Bacteroidetes	Flavobacteriia	Flavobacteriales	Flavobacteriaceae	Flavobacterium	succinicans
DENOVO1207	-11.0114	3.39522e-53	1.58514e-50	Bacteria	Bacteroidetes	Flavobacteriia	Flavobacteriales	Flavobacteriaceae	Flavobacterium	NA
DENOVO982	-10.0461	1.90758e-32	5.48063e-30	Bacteria	Bacteroidetes	Flavobacteriia	Flavobacteriales	Flavobacteriaceae	Flavobacterium	NA
DENOVO3060	-4.22786	2.44334e-05	0.000334281	Bacteria	Bacteroidetes	Flavobacteriia	Flavobacteriales	Flavobacteriaceae	NA	NA
DENOVO1023	-5.62229	1.13339e-10	3.88368e-09	Bacteria	Bacteroidetes	Flavobacteriia	Flavobacteriales	Flavobacteriaceae	Flavobacterium	NA
DENOVO198	-7.76788	7.21829e-06	0.000112335	Bacteria	Bacteroidetes	Flavobacteriia	Flavobacteriales	Flavobacteriaceae	NA	NA
DENOVO11976	-7.09007	2.12768e-06	3.54771e-05	Bacteria	Bacteroidetes	Flavobacteriia	Flavobacteriales	Flavobacteriaceae	Flavobacterium	NA
DENOVO7601	-4.61541	4.05518e-08	9.17946e-07	Bacteria	Bacteroidetes	Flavobacteriia	Flavobacteriales	[Weeksellaceae]	Chryseobacterium	NA
DENOVO5674	-4.99987	5.93327e-08	1.31909e-06	Bacteria	Bacteroidetes	Flavobacteriia	Flavobacteriales	[Weeksellaceae]	Chryseobacterium	NA
DENOVO139	-7.40038	0.000232086	0.00233968	Bacteria	Bacteroidetes	Flavobacteriia	Flavobacteriales	Flavobacteriaceae	Flavobacterium	NA
DENOVO373	-7.08083	2.92278e-18	2.66258e-16	Bacteria	Bacteroidetes	Flavobacteriia	Flavobacteriales	Flavobacteriaceae	Flavobacterium	NA
DENOVO7042	-4.42649	1.06477e-05	0.000160694	Bacteria	Bacteroidetes	Flavobacteriia	Flavobacteriales	[Weeksellaceae]	Chryseobacterium	NA
DENOVO5498	-4.89353	2.46741e-08	5.75986e-07	Bacteria	Bacteroidetes	Flavobacteriia	Flavobacteriales	Flavobacteriaceae	Flavobacterium	NA
DENOVO331	-7.2859	1.47857e-18	1.38061e-16	Bacteria	Bacteroidetes	Flavobacteriia	Flavobacteriales	Flavobacteriaceae	Flavobacterium	NA
DENOVO2079	-3.88488	0.000454659	0.00415196	Bacteria	Bacteroidetes	Flavobacteriia	Flavobacteriales	Flavobacteriaceae	Flavobacterium	NA
DENOVO621	-5.88108	5.60151e-11	2.0117e-09	Bacteria	Bacteroidetes	Flavobacteriia	Flavobacteriales	[Weeksellaceae]	Chryseobacterium	NA
DENOVO430	-7.39045	0.000332441	0.00315946	Bacteria	Bacteroidetes	Flavobacteriia	Flavobacteriales	[Weeksellaceae]	Chryseobacterium	NA
DENOVO1827	-4.53864	1.33142e-06	2.34569e-05	Bacteria	Bacteroidetes	Flavobacteriia	Flavobacteriales	[Weeksellaceae]	NA	NA
DENOVO105	-9.31957	6.68757e-23	8.92074e-21	Bacteria	Bacteroidetes	Flavobacteriia	Flavobacteriales	[Weeksellaceae]	Chryseobacterium	NA
DENOVO241	-8.00691	2.02743e-19	1.99275e-17	Bacteria	Bacteroidetes	Flavobacteriia	Flavobacteriales	Flavobacteriaceae	Flavobacterium	NA
DENOVO363	-6.25047	5.28698e-11	1.92434e-09	Bacteria	Bacteroidetes	Flavobacteriia	Flavobacteriales	[Weeksellaceae]	Chryseobacterium	NA
DENOVO383	-6.46485	5.68397e-11	2.02187e-09	Bacteria	Bacteroidetes	Flavobacteriia	Flavobacteriales	[Weeksellaceae]	Chryseobacterium	NA
DENOVO1543	-4.9498	1.58053e-08	3.83881e-07	Bacteria	Bacteroidetes	Flavobacteriia	Flavobacteriales	[Weeksellaceae]	Chryseobacterium	NA
DENOVO157	-5.52633	4.85395e-13	2.40952e-11	Bacteria	Bacteroidetes	Flavobacteriia	Flavobacteriales	[Weeksellaceae]	Chryseobacterium	NA
DENOVO13304	-5.59706	0.000483601	0.00434195	Bacteria	Bacteroidetes	Flavobacteriia	Flavobacteriales	[Weeksellaceae]	Chryseobacterium	NA
DENOVO90	-8.74977	6.30649e-12	2.58843e-10	Bacteria	Bacteroidetes	Flavobacteriia	Flavobacteriales	[Weeksellaceae]	Chryseobacterium	NA
DENOVO12831	3.55192	0.00123446	0.00950664	Bacteria	Bacteroidetes	Flavobacteriia	Flavobacteriales	[Weeksellaceae]	Chryseobacterium	NA
DENOVO40	-10.733	7.49641e-32	1.86661e-29	Bacteria	Bacteroidetes	Flavobacteriia	Flavobacteriales	[Weeksellaceae]	Chryseobacterium	NA
DENOVO3351	-6.54725	0.000238249	0.00237296	Bacteria	Bacteroidetes	Flavobacteriia	Flavobacteriales	[Weeksellaceae]	Chryseobacterium	NA
DENOVO137	-5.32756	1.61966e-05	0.000234474	Bacteria	Bacteroidetes	Flavobacteriia	Flavobacteriales	[Weeksellaceae]	Chryseobacterium	NA
DENOVO1394	-8.91719	7.65873e-26	1.30024e-23	Bacteria	Bacteroidetes	Flavobacteriia	Flavobacteriales	[Weeksellaceae]	Chryseobacterium	NA
DENOVO6	-11.2995	9.24395e-89	1.15087e-85	Bacteria	Bacteroidetes	Flavobacteriia	Flavobacteriales	[Weeksellaceae]	Chryseobacterium	NA
DENOVO4693	-9.84551	2.57974e-32	6.88237e-30	Bacteria	Bacteroidetes	Flavobacteriia	Flavobacteriales	[Weeksellaceae]	Chryseobacterium	NA
DENOVO2263	-3.50254	0.00065688	0.00555079	Bacteria	Proteobacteria	Gammaproteobacteria	Acidithiobacillales	NA	NA	NA
DENOVO1702	-4.27058	5.07058e-07	9.77705e-06	Bacteria	Proteobacteria	Gammaproteobacteria	Acidithiobacillales	NA	NA	NA
DENOVO5867	-3.36987	0.000788095	0.00641293	Bacteria	Proteobacteria	Gammaproteobacteria	Acidithiobacillales	NA	NA	NA
DENOVO1688	-5.09111	7.01277e-10	2.0463e-08	Bacteria	Proteobacteria	Gammaproteobacteria	Acidithiobacillales	NA	NA	NA
DENOVO530	-7.23724	1.82747e-15	1.19747e-13	Bacteria	Proteobacteria	Gammaproteobacteria	Acidithiobacillales	NA	NA	NA
DENOVO3572	-4.67631	0.00107244	0.00841504	Bacteria	Proteobacteria	Gammaproteobacteria	Xanthomonadales	Xanthomonadaceae	Pseudoxanthomonas	mexicana
DENOVO949	-4.26406	1.69301e-05	0.000243207	Bacteria	Proteobacteria	Gammaproteobacteria	Xanthomonadales	Xanthomonadaceae	NA	NA
DENOVO13	-1.22654	5.61902e-06	8.85529e-05	Bacteria	Proteobacteria	Gammaproteobacteria	Xanthomonadales	Xanthomonadaceae	NA	NA
DENOVO2505	-3.29668	0.000592303	0.00510913	Bacteria	Proteobacteria	Gammaproteobacteria	Xanthomonadales	Xanthomonadaceae	NA	NA
DENOVO1553	-2.734	0.000235473	0.00235159	Bacteria	Proteobacteria	Gammaproteobacteria	Xanthomonadales	Xanthomonadaceae	NA	NA
DENOVO1728	-3.86897	5.28925e-06	8.40654e-05	Bacteria	Proteobacteria	Gammaproteobacteria	Xanthomonadales	Xanthomonadaceae	NA	NA
DENOVO3162	-3.45864	0.00109924	0.00860722	Bacteria	Proteobacteria	Gammaproteobacteria	Xanthomonadales	Xanthomonadaceae	NA	NA
DENOVO2145	-3.65749	9.15006e-06	0.000139737	Bacteria	Proteobacteria	Gammaproteobacteria	Xanthomonadales	Xanthomonadaceae	NA	NA
DENOVO1414	-5.06784	7.57047e-08	1.64394e-06	Bacteria	Proteobacteria	Gammaproteobacteria	Xanthomonadales	Xanthomonadaceae	NA	NA
DENOVO123	-8.34177	1.40642e-13	7.39856e-12	Bacteria	Proteobacteria	Gammaproteobacteria	Xanthomonadales	Xanthomonadaceae	NA	NA
DENOVO117	-8.70801	1.08656e-14	6.65295e-13	Bacteria	Proteobacteria	Gammaproteobacteria	Xanthomonadales	Xanthomonadaceae	Luteimonas	NA
DENOVO9042	-6.17316	1.14843e-05	0.000172265	Bacteria	Proteobacteria	Gammaproteobacteria	Xanthomonadales	Xanthomonadaceae	NA	NA
DENOVO54	-3.921	9.16612e-06	0.000139737	Bacteria	Proteobacteria	Gammaproteobacteria	Xanthomonadales	Xanthomonadaceae	NA	NA
DENOVO4182	-3.41935	0.00111637	0.00872311	Bacteria	Proteobacteria	Gammaproteobacteria	Xanthomonadales	Xanthomonadaceae	NA	NA
DENOVO5690	-3.43193	0.00131187	0.00999964	Bacteria	Proteobacteria	Gammaproteobacteria	Alteromonadales	Pseudomonadaceae	Shewanella	NA
DENOVO5853	-3.9697	0.00022944	0.00232869	Bacteria	Proteobacteria	Gammaproteobacteria	Pseudomonadales	Moraxellaceae	NA	NA
DENOVO428	-5.60261	0.000732075	0.00608975	Bacteria	Proteobacteria	Gammaproteobacteria	Pseudomonadales	Moraxellaceae	Perlucidibaca	NA
DENOVO818	-5.70164	5.23393e-11	1.92434e-09	Bacteria	Proteobacteria	Gammaproteobacteria	Pseudomonadales	Moraxellaceae	Acinetobacter	NA
DENOVO1193	-3.94622	0.000183761	0.00191183	Bacteria	Proteobacteria	Gammaproteobacteria	Pseudomonadales	Moraxellaceae	Enhydrobacter	NA
DENOVO465	-5.29322	0.000734198	0.00609385	Bacteria	Proteobacteria	Gammaproteobacteria	Pseudomonadales	Pseudomonadaceae	Pseudomonas	nitroreducens
DENOVO164	-7.14744	4.38718e-07	8.57911e-06	Bacteria	Proteobacteria	Gammaproteobacteria	Xanthomonadales	Sinobacteraceae	NA	NA
DENOVO214	2.22492	8.39436e-06	0.000130095	Bacteria	Proteobacteria	Gammaproteobacteria	Pseudomonadales	Pseudomonadaceae	Pseudomonas	NA
DENOVO204	-7.60954	4.18603e-16	2.89534e-14	Bacteria	Proteobacteria	Gammaproteobacteria	Pseudomonadales	Pseudomonadaceae	Pseudomonas	NA
DENOVO2025	-2.82437	0.000618433	0.00527362	Bacteria	Proteobacteria	Gammaproteobacteria	NA	NA	NA	NA
DENOVO7497	2.32979	0.0007618	0.00628716	Bacteria	Proteobacteria	Gammaproteobacteria	Pseudomonadales	Pseudomonadaceae	Pseudomonas	NA
DENOVO126	-2.191	3.84955e-05	0.000500978	Bacteria	Proteobacteria	Gammaproteobacteria	Pseudomonadales	Pseudomonadaceae	NA	NA
DENOVO12519	2.99996	0.000131014	0.00145204	Bacteria	Proteobacteria	Gammaproteobacteria	Pseudomonadales	NA	NA	NA
DENOVO633	-3.308	0.000169035	0.00178851	Bacteria	Proteobacteria	Gammaproteobacteria	Pseudomonadales	Pseudomonadaceae	NA	NA
DENOVO817	-3.78036	0.000741199	0.00613831	Bacteria	Proteobacteria	Gammaproteobacteria	Pseudomonadales	Pseudomonadaceae	Pseudomonas	NA
DENOVO1199	-3.45325	0.00112127	0.00874307	Bacteria	Proteobacteria	Gammaproteobacteria	Pseudomonadales	Moraxellaceae	Acinetobacter	lwoffii
DENOVO4941	-3.59598	0.000110654	0.00124486	Bacteria	Proteobacteria	Gammaproteobacteria	Pseudomonadales	Moraxellaceae	Acinetobacter	NA
DENOVO878	-4.76862	2.22743e-05	0.000306991	Bacteria	Proteobacteria	Gammaproteobacteria	Pseudomonadales	Moraxellaceae	Enhydrobacter	NA
DENOVO1315	-4.46193	6.17892e-05	0.000771849	Bacteria	Proteobacteria	Gammaproteobacteria	Pseudomonadales	Moraxellaceae	Enhydrobacter	NA
DENOVO2228	-4.14141	0.000327935	0.00312459	Bacteria	Proteobacteria	Gammaproteobacteria	Pseudomonadales	Moraxellaceae	Enhydrobacter	NA
DENOVO1030	-3.83431	6.94205e-05	0.000861195	Bacteria	Proteobacteria	Gammaproteobacteria	Aeromonadales	Aeromonadaceae	NA	NA
DENOVO2767	-3.8561	0.000467819	0.00424994	Bacteria	Proteobacteria	Gammaproteobacteria	Pseudomonadales	Pseudomonadaceae	Pseudomonas	NA
DENOVO6369	-2.74839	3.39694e-05	0.000443622	Bacteria	Proteobacteria	Gammaproteobacteria	Pseudomonadales	Pseudomonadaceae	NA	NA
DENOVO4059	-3.75089	0.000646494	0.00548785	Bacteria	Proteobacteria	Gammaproteobacteria	Alteromonadales	Alteromonadaceae	Cellvibrio	NA
DENOVO1	2.96647	2.37778e-10	7.46303e-09	Bacteria	Proteobacteria	Gammaproteobacteria	Pseudomonadales	Pseudomonadaceae	Pseudomonas	NA
DENOVO370	-4.13587	3.94391e-05	0.000511476	Bacteria	Proteobacteria	Gammaproteobacteria	Pseudomonadales	Pseudomonadaceae	Pseudomonas	NA
DENOVO9342	3.4748	2.91644e-05	0.000386273	Bacteria	Proteobacteria	Gammaproteobacteria	Pseudomonadales	Pseudomonadaceae	NA	NA
DENOVO2539	-3.76285	0.000143847	0.00157097	Bacteria	Proteobacteria	Gammaproteobacteria	Enterobacteriales	Enterobacteriaceae	NA	NA
DENOVO3524	-3.50404	8.82123e-05	0.0010264	Bacteria	Proteobacteria	Gammaproteobacteria	Enterobacteriales	Enterobacteriaceae	NA	NA
DENOVO3047	-3.64499	7.87208e-05	0.000939368	Bacteria	Proteobacteria	Gammaproteobacteria	Pseudomonadales	Moraxellaceae	NA	NA
DENOVO2754	-3.51534	0.000103146	0.00117455	Bacteria	Proteobacteria	Gammaproteobacteria	Pseudomonadales	Pseudomonadaceae	Perlucidibaca	NA
DENOVO724	-6.25264	1.94172e-10	6.30636e-09	Bacteria	Proteobacteria	Gammaproteobacteria	Enterobacteriales	Enterobacteriaceae	NA	NA
DENOVO2594	-4.45061	1.56125e-06	2.69966e-05	Bacteria	Proteobacteria	Gammaproteobacteria	Enterobacteriales	Enterobacteriaceae	NA	NA
DENOVO5371	-3.60806	0.000135517	0.00149309	Bacteria	Proteobacteria	Gammaproteobacteria	Oceanospirillales	Oceanospirillaceae	NA	NA
DENOVO4605	-3.41476	0.000512713	0.00453788	Bacteria	Proteobacteria	Gammaproteobacteria	NA	NA	NA	NA
DENOVO5290	-3.24738	0.000963757	0.0076588	Bacteria	Proteobacteria	Gammaproteobacteria	Enterobacteriales	Enterobacteriaceae	NA	NA
DENOVO6176	-3.34958	0.000564402	0.00492533	Bacteria	Proteobacteria	Gammaproteobacteria	Enterobacteriales	Enterobacteriaceae	NA	NA
DENOVO447	-5.8284	5.94468e-12	2.46704e-10	Bacteria	Proteobacteria	Gammaproteobacteria	Enterobacteriales	Enterobacteriaceae	NA	NA
DENOVO3036	-3.78154	0.000868266	0.00697413	Bacteria	Proteobacteria	Gammaproteobacteria	Vibrionales	Vibrionaceae	NA	NA
DENOVO432	-6.07136	2.09001e-11	8.13144e-10	Bacteria	Proteobacteria	Gammaproteobacteria	Pseudomonadales	Moraxellaceae	Acinetobacter	NA
DENOVO598	-6.15567	1.49364e-09	4.19455e-08	Bacteria	Proteobacteria	Gammaproteobacteria	Pseudomonadales	Moraxellaceae	Acinetobacter	NA
DENOVO1603	-7.4654	2.77872e-25	4.32438e-23	Bacteria	Proteobacteria	Gammaproteobacteria	Pseudomonadales	Pseudomonadaceae	Pseudomonas	NA
DENOVO442	-5.40512	0.000221787	0.00226952	Bacteria	Proteobacteria	Gammaproteobacteria	Pseudomonadales	Pseudomonadaceae	Pseudomonas	NA
DENOVO3379	-4.13758	5.78381e-13	2.80553e-11	Bacteria	Proteobacteria	Gammaproteobacteria	Pseudomonadales	Pseudomonadaceae	NA	NA
DENOVO1515	-4.38491	1.61422e-07	3.331e-06	Bacteria	Proteobacteria	Gammaproteobacteria	Pseudomonadales	Pseudomonadaceae	Pseudomonas	NA
DENOVO1775	-3.56877	0.000512051	0.00453788	Bacteria	Proteobacteria	Gammaproteobacteria	Pseudomonadales	Pseudomonadaceae	Pseudomonas	NA
DENOVO3736	3.76609	1.92916e-05	0.00027088	Bacteria	Proteobacteria	Gammaproteobacteria	Pseudomonadales	Pseudomonadaceae	NA	NA
DENOVO657	-5.53111	2.59895e-05	0.000351706	Bacteria	Proteobacteria	Gammaproteobacteria	Pseudomonadales	Pseudomonadaceae	Pseudomonas	NA
DENOVO101	-2.65336	2.80263e-05	0.000374346	Bacteria	Proteobacteria	Gammaproteobacteria	Pseudomonadales	Pseudomonadaceae	Pseudomonas	NA
DENOVO636	-4.47511	0.000288092	0.00279192	Bacteria	Proteobacteria	Gammaproteobacteria	Pseudomonadales	Pseudomonadaceae	Pseudomonas	NA
DENOVO601	-1.89306	0.00105824	0.00835632	Bacteria	Proteobacteria	Gammaproteobacteria	Pseudomonadales	Moraxellaceae	Acinetobacter	NA
DENOVO1399	-5.15381	0.000465763	0.00424299	Bacteria	Proteobacteria	Gammaproteobacteria	Pseudomonadales	Moraxellaceae	Acinetobacter	NA
DENOVO1143	-4.37443	7.7174e-05	0.000930796	Bacteria	Proteobacteria	Gammaproteobacteria	Pseudomonadales	Moraxellaceae	Acinetobacter	NA
DENOVO267	-5.54529	0.000295929	0.00285377	Bacteria	Proteobacteria	Gammaproteobacteria	Alteromonadales	[Chromatiaceae]	Rheinheimera	NA
DENOVO2335	4.49154	0.000718726	0.00599206	Bacteria	Proteobacteria	Gammaproteobacteria	Pseudomonadales	Pseudomonadaceae	Pseudomonas	NA
DENOVO3937	-3.44147	0.000257413	0.00251685	Bacteria	Proteobacteria	Gammaproteobacteria	Enterobacteriales	Enterobacteriaceae	NA	NA
DENOVO8839	-3.1356	0.00130513	0.00998902	Bacteria	Proteobacteria	Gammaproteobacteria	Enterobacteriales	Enterobacteriaceae	Erwinia	NA
DENOVO4755	-4.15648	8.11297e-05	0.000962502	Bacteria	Proteobacteria	Gammaproteobacteria	Enterobacteriales	Enterobacteriaceae	NA	NA
DENOVO1637	-4.05216	0.00017657	0.0018525	Bacteria	Proteobacteria	Gammaproteobacteria	Enterobacteriales	Enterobacteriaceae	NA	NA
DENOVO1989	-3.54639	0.000564331	0.00492533	Bacteria	Proteobacteria	Gammaproteobacteria	Aeromonadales	Aeromonadaceae	NA	NA
DENOVO5969	-3.95928	8.4281e-05	0.000989951	Bacteria	Proteobacteria	Gammaproteobacteria	Enterobacteriales	Enterobacteriaceae	NA	NA
DENOVO6389	-3.42624	0.00046994	0.00424994	Bacteria	Proteobacteria	Gammaproteobacteria	Enterobacteriales	Enterobacteriaceae	NA	NA
DENOVO19	-12.4828	3.04879e-69	2.84681e-66	Bacteria	Proteobacteria	Gammaproteobacteria	Aeromonadales	Aeromonadaceae	NA	NA
DENOVO1716	-12.3539	4.31469e-61	3.22307e-58	Bacteria	Proteobacteria	Gammaproteobacteria	Aeromonadales	Aeromonadaceae	NA	NA
DENOVO649	-7.231	1.17229e-18	1.12269e-16	Bacteria	Proteobacteria	Gammaproteobacteria	Enterobacteriales	Enterobacteriaceae	Erwinia	NA
DENOVO905	-4.76667	3.24935e-06	5.2997e-05	Bacteria	Proteobacteria	Gammaproteobacteria	Aeromonadales	Aeromonadaceae	NA	NA
DENOVO2831	-4.52864	4.8319e-05	0.000618053	Bacteria	Proteobacteria	Gammaproteobacteria	Enterobacteriales	Enterobacteriaceae	NA	NA
DENOVO8390	-3.54808	0.000762598	0.00628716	Bacteria	Proteobacteria	Gammaproteobacteria	Enterobacteriales	Enterobacteriaceae	NA	NA
DENOVO1391	-6.27685	1.20111e-12	5.4709e-11	Bacteria	Proteobacteria	Gammaproteobacteria	Enterobacteriales	Enterobacteriaceae	NA	NA
DENOVO970	-4.85475	1.06699e-08	2.71101e-07	Bacteria	Proteobacteria	Gammaproteobacteria	Aeromonadales	Aeromonadaceae	NA	NA
DENOVO1246	-6.261	1.41564e-10	4.72092e-09	Bacteria	Proteobacteria	Gammaproteobacteria	Enterobacteriales	Enterobacteriaceae	NA	NA
DENOVO1513	-5.05249	1.97272e-07	4.02629e-06	Bacteria	Proteobacteria	Gammaproteobacteria	Aeromonadales	Aeromonadaceae	NA	NA
DENOVO4504	-4.02526	0.000153097	0.00164788	Bacteria	Proteobacteria	Gammaproteobacteria	Aeromonadales	Aeromonadaceae	NA	NA
DENOVO2023	-4.77191	4.43885e-07	8.63496e-06	Bacteria	Proteobacteria	Gammaproteobacteria	Aeromonadales	Aeromonadaceae	NA	NA
DENOVO2974	-4.18334	0.0006564	0.00555079	Bacteria	Proteobacteria	Gammaproteobacteria	Aeromonadales	Aeromonadaceae	NA	NA
DENOVO1727	-3.85712	0.000702178	0.00588035	Bacteria	Proteobacteria	Gammaproteobacteria	Aeromonadales	Aeromonadaceae	NA	NA
DENOVO6997	-1.83559	0.000780364	0.00636971	Bacteria	Proteobacteria	Gammaproteobacteria	Enterobacteriales	Enterobacteriaceae	NA	NA
DENOVO1890	-6.12324	2.11964e-13	1.09956e-11	Bacteria	Proteobacteria	Gammaproteobacteria	Enterobacteriales	Enterobacteriaceae	Erwinia	NA
DENOVO4183	-3.65877	9.9054e-05	0.00113525	Bacteria	Proteobacteria	Gammaproteobacteria	Enterobacteriales	Enterobacteriaceae	NA	NA
DENOVO4440	-5.49483	1.27436e-10	4.32703e-09	Bacteria	Proteobacteria	Gammaproteobacteria	Aeromonadales	Aeromonadaceae	NA	NA
DENOVO1433	-5.433	3.61941e-10	1.11723e-08	Bacteria	Proteobacteria	Gammaproteobacteria	Aeromonadales	Aeromonadaceae	NA	NA
DENOVO10461	-3.83351	2.78249e-05	0.000373835	Bacteria	Proteobacteria	Gammaproteobacteria	Enterobacteriales	Enterobacteriaceae	NA	NA
DENOVO13450	6.38646	6.95424e-10	2.0452e-08	Bacteria	Proteobacteria	Gammaproteobacteria	Enterobacteriales	Enterobacteriaceae	NA	NA
DENOVO2945	-8.40913	1.5818e-21	1.73765e-19	Bacteria	Proteobacteria	Gammaproteobacteria	Enterobacteriales	Enterobacteriaceae	NA	NA
DENOVO2690	5.94981	5.01825e-10	1.51155e-08	Bacteria	Proteobacteria	Gammaproteobacteria	Enterobacteriales	Enterobacteriaceae	Serratia	marcescens
DENOVO2923	-2.8111	0.00116352	0.00903479	Bacteria	Proteobacteria	Gammaproteobacteria	Enterobacteriales	Enterobacteriaceae	NA	NA
DENOVO4812	-4.24116	1.41713e-05	0.000208385	Bacteria	Proteobacteria	Gammaproteobacteria	Enterobacteriales	Enterobacteriaceae	Erwinia	NA
DENOVO2427	-2.2824	0.000491218	0.00438923	Bacteria	Proteobacteria	Gammaproteobacteria	Enterobacteriales	Enterobacteriaceae	Erwinia	NA
DENOVO4787	-3.23188	0.000589901	0.00510018	Bacteria	Proteobacteria	Gammaproteobacteria	Aeromonadales	Aeromonadaceae	NA	NA
DENOVO831	-4.18204	9.05747e-07	1.64222e-05	Bacteria	Proteobacteria	Gammaproteobacteria	Aeromonadales	Aeromonadaceae	NA	NA
DENOVO2833	-3.90141	1.72226e-05	0.000246462	Bacteria	Proteobacteria	Gammaproteobacteria	Enterobacteriales	Enterobacteriaceae	Erwinia	NA
DENOVO3050	-3.42027	0.000351244	0.00329622	Bacteria	Proteobacteria	Gammaproteobacteria	Aeromonadales	Aeromonadaceae	NA	NA
DENOVO552	-7.41167	1.55531e-17	1.26285e-15	Bacteria	Proteobacteria	Gammaproteobacteria	Aeromonadales	Aeromonadaceae	NA	NA
DENOVO882	-4.99771	1.5828e-08	3.83881e-07	Bacteria	Proteobacteria	Gammaproteobacteria	Aeromonadales	Aeromonadaceae	NA	NA
DENOVO194	-8.92473	8.49993e-11	2.96703e-09	Bacteria	Proteobacteria	Gammaproteobacteria	Pasteurellales	Pasteurellaceae	Actinobacillus	parahaemolyticus
DENOVO641	-5.37383	2.01395e-09	5.57192e-08	Bacteria	Proteobacteria	Gammaproteobacteria	NA	NA	NA	NA
DENOVO1129	5.10131	2.9681e-08	6.88563e-07	Bacteria	Proteobacteria	Gammaproteobacteria	Pseudomonadales	Pseudomonadaceae	Pseudomonas	NA
DENOVO200	1.84759	0.00022773	0.00231763	Bacteria	Proteobacteria	Gammaproteobacteria	Pseudomonadales	Pseudomonadaceae	Pseudomonas	NA
DENOVO3343	-10.0701	1.62706e-27	3.37616e-25	Bacteria	Proteobacteria	Gammaproteobacteria	Pseudomonadales	Moraxellaceae	NA	NA
DENOVO8400	-4.00168	3.33676e-05	0.000437291	Bacteria	Proteobacteria	Gammaproteobacteria	Pseudomonadales	Moraxellaceae	NA	NA
DENOVO56	-5.50152	2.13222e-10	6.80669e-09	Bacteria	Proteobacteria	Gammaproteobacteria	Pseudomonadales	Moraxellaceae	NA	NA
DENOVO30	-6.76229	8.23379e-14	4.39331e-12	Bacteria	Proteobacteria	Gammaproteobacteria	Pseudomonadales	Moraxellaceae	Enhydrobacter	NA
DENOVO199	-7.15217	0.000104935	0.00118767	Bacteria	Proteobacteria	Gammaproteobacteria	Pseudomonadales	Moraxellaceae	Psychrobacter	NA
DENOVO5001	-3.7024	0.000371712	0.00347086	Bacteria	Proteobacteria	Gammaproteobacteria	Pseudomonadales	Moraxellaceae	NA	NA
DENOVO563	-5.0576	6.14969e-07	1.17189e-05	Bacteria	Proteobacteria	Gammaproteobacteria	Pseudomonadales	Moraxellaceae	NA	NA
DENOVO70	-9.60235	8.51117e-25	1.27157e-22	Bacteria	Proteobacteria	Gammaproteobacteria	Alteromonadales	Alteromonadaceae	Cellvibrio	NA
DENOVO1126	-4.5918	1.6814e-06	2.89402e-05	Bacteria	Proteobacteria	Gammaproteobacteria	Oceanospirillales	Oceanospirillaceae	Marinomonas	NA
DENOVO3135	-3.31098	0.00023358	0.00234522	Bacteria	Proteobacteria	Gammaproteobacteria	Aeromonadales	Aeromonadaceae	NA	NA
DENOVO5794	-19.5254	6.36146e-07	1.188e-05	Bacteria	Proteobacteria	Gammaproteobacteria	Legionellales	Legionellaceae	NA	NA
DENOVO2272	-3.91887	7.60362e-05	0.000925066	Bacteria	Proteobacteria	Gammaproteobacteria	Pseudomonadales	Pseudomonadaceae	Pseudomonas	NA
DENOVO1986	-5.45574	1.6238e-08	3.88775e-07	Bacteria	Proteobacteria	Gammaproteobacteria	Pseudomonadales	Pseudomonadaceae	NA	NA
DENOVO1174	-4.72451	6.82256e-07	1.2615e-05	Bacteria	Proteobacteria	Gammaproteobacteria	NA	NA	NA	NA
DENOVO3798	-3.55535	0.000601101	0.00516117	Bacteria	Proteobacteria	Gammaproteobacteria	Pseudomonadales	Pseudomonadaceae	NA	NA
DENOVO392	-7.64475	1.08748e-17	9.02607e-16	Bacteria	Proteobacteria	Gammaproteobacteria	Pseudomonadales	Pseudomonadaceae	NA	NA
DENOVO6705	-4.82994	9.54934e-08	2.01507e-06	Bacteria	Proteobacteria	Gammaproteobacteria	Pseudomonadales	Pseudomonadaceae	Pseudomonas	NA
DENOVO4282	-3.5944	0.00119467	0.00922045	Bacteria	Proteobacteria	Gammaproteobacteria	Pseudomonadales	Pseudomonadaceae	NA	NA
DENOVO13151	-4.09348	5.87827e-07	1.12592e-05	Bacteria	Proteobacteria	Gammaproteobacteria	Pseudomonadales	Pseudomonadaceae	Pseudomonas	NA
DENOVO11445	-2.62039	5.9829e-05	0.00074987	Bacteria	Proteobacteria	Gammaproteobacteria	Pseudomonadales	Pseudomonadaceae	Pseudomonas	NA
DENOVO1793	-4.27809	1.87874e-05	0.000264796	Bacteria	Proteobacteria	Gammaproteobacteria	Pseudomonadales	Pseudomonadaceae	Pseudomonas	NA
DENOVO4028	3.96468	3.9598e-05	0.000511759	Bacteria	Proteobacteria	Gammaproteobacteria	Methylococcales	Crenotrichaceae	Crenothrix	NA
DENOVO1290	-3.12273	0.000103725	0.00117754	Bacteria	Proteobacteria	Gammaproteobacteria	Pseudomonadales	Pseudomonadaceae	NA	NA
DENOVO932	-4.63368	7.72548e-05	0.000930796	Bacteria	Proteobacteria	Gammaproteobacteria	Pseudomonadales	Moraxellaceae	Acinetobacter	NA
DENOVO1375	-5.6687	2.46114e-11	9.47666e-10	Bacteria	Proteobacteria	Gammaproteobacteria	Aeromonadales	Aeromonadaceae	NA	NA
DENOVO2756	-3.90077	0.000256026	0.00251647	Bacteria	Proteobacteria	Gammaproteobacteria	Aeromonadales	Aeromonadaceae	NA	NA
DENOVO522	-6.01062	5.04574e-11	1.88459e-09	Bacteria	Proteobacteria	Gammaproteobacteria	Aeromonadales	Aeromonadaceae	NA	NA
DENOVO791	-5.46158	1.59607e-08	3.846e-07	Bacteria	Proteobacteria	Gammaproteobacteria	Aeromonadales	Moraxellaceae	NA	NA
DENOVO2819	-3.791	0.000476099	0.00429524	Bacteria	Proteobacteria	Gammaproteobacteria	Aeromonadales	Aeromonadaceae	NA	NA
DENOVO1393	-4.36568	0.000164122	0.00175227	Bacteria	Proteobacteria	Gammaproteobacteria	Pseudomonadales	Moraxellaceae	Acinetobacter	NA
DENOVO213	-5.70536	1.1551e-05	0.000172571	Bacteria	Gemmatimonadetes	Gemmatimonadetes	NA	NA	NA	NA
DENOVO135	-6.8515	7.64687e-11	2.69444e-09	Bacteria	Planctomycetes	Phycisphaerae	Phycisphaerales	NA	NA	NA
DENOVO208	-6.22361	1.27271e-06	2.27443e-05	Bacteria	Planctomycetes	Phycisphaerae	Phycisphaerales	NA	NA	NA
DENOVO3626	-3.76999	0.000605986	0.00519118	Bacteria	Bacteroidetes	Sphingobacteriia	Flavobacteriales	Sphingobacteriaceae	Pedobacter	NA
DENOVO1921	-4.32208	1.57476e-05	0.00022886	Bacteria	Bacteroidetes	Sphingobacteriia	Sphingobacteriales	Sphingobacteriaceae	Pedobacter	NA
DENOVO346	-7.6355	5.31607e-16	3.61009e-14	Bacteria	Bacteroidetes	Sphingobacteriia	Sphingobacteriales	Sphingobacteriaceae	Pedobacter	NA
DENOVO84	-7.32686	1.15767e-08	2.92156e-07	Bacteria	Bacteroidetes	Sphingobacteriia	Sphingobacteriales	NA	NA	NA
DENOVO803	-5.24295	0.000164822	0.00175387	Bacteria	Bacteroidetes	Sphingobacteriia	Sphingobacteriales	Sphingobacteriaceae	Pedobacter	NA
DENOVO43	-10.7271	3.01665e-46	1.25191e-43	Bacteria	Bacteroidetes	Sphingobacteriia	Sphingobacteriales	Sphingobacteriaceae	Pedobacter	NA
DENOVO238	-5.60156	3.06204e-13	1.55264e-11	Bacteria	Bacteroidetes	Sphingobacteriia	Sphingobacteriales	Sphingobacteriaceae	Pedobacter	NA
DENOVO461	-9.78646	5.19826e-27	1.02187e-24	Bacteria	Bacteroidetes	Sphingobacteriia	Sphingobacteriales	Sphingobacteriaceae	Pedobacter	cryoconitis
DENOVO127	-20.1185	1.44543e-21	1.63597e-19	Bacteria	Bacteroidetes	Sphingobacteriia	Sphingobacteriales	NA	NA	NA
DENOVO2992	-4.01258	7.54297e-05	0.000920686	Bacteria	Bacteroidetes	Sphingobacteriia	Sphingobacteriales	Sphingobacteriaceae	Pedobacter	cryoconitis
DENOVO1618	-4.66371	6.97465e-06	0.000108997	Bacteria	Bacteroidetes	Sphingobacteriia	Sphingobacteriales	NA	NA	NA
DENOVO9339	6.12464	0.000485234	0.00434616	Bacteria	Cyanobacteria	Synechococcophycideae	Synechococcales	Synechococcaceae	Synechococcus	NA
DENOVO156	-7.31925	3.79027e-06	6.12842e-05	Bacteria	Actinobacteria	Thermoleophilia	Solirubrobacterales	Patulibacteraceae	Patulibacter	NA

## Sheet: Table S6 - Significant OTUs - V
OTU	log2FoldChange	pvalue	padj	Kingdom	Phylum	Class	Order	Family	Genus	Species
DENOVO231	-9.88802	2.99187e-06	2.24587e-05	Bacteria	Armatimonadetes	[Fimbriimonadia]	[Fimbriimonadales]	[Fimbriimonadaceae]	NA	NA
DENOVO1267	-8.16111	0.000592942	0.00245586	Bacteria	Bacteroidetes	[Saprospirae]	[Saprospirales]	Chitinophagaceae	Sediminibacterium	NA
DENOVO68	-6.46687	5.686e-05	0.000307014	Bacteria	Bacteroidetes	[Saprospirae]	[Saprospirales]	Chitinophagaceae	Sediminibacterium	NA
DENOVO60	-12.6337	1.87322e-26	1.78447e-24	Bacteria	Bacteroidetes	[Saprospirae]	[Saprospirales]	Chitinophagaceae	NA	NA
DENOVO1620	-8.21689	2.84408e-07	2.59798e-06	Bacteria	Bacteroidetes	[Saprospirae]	[Saprospirales]	Chitinophagaceae	NA	NA
DENOVO3322	-6.37758	0.000484488	0.0020821	Bacteria	Bacteroidetes	[Saprospirae]	[Saprospirales]	Chitinophagaceae	Sediminibacterium	NA
DENOVO23	-29.6422	2.62585e-81	2.62651e-78	Bacteria	Bacteroidetes	[Saprospirae]	[Saprospirales]	Chitinophagaceae	Sediminibacterium	NA
DENOVO1466	-9.08856	0.000134895	0.000668791	Bacteria	Bacteroidetes	[Saprospirae]	[Saprospirales]	Chitinophagaceae	Flavisolibacter	NA
DENOVO408	-7.01234	0.000682253	0.00276845	Bacteria	Bacteroidetes	[Saprospirae]	[Saprospirales]	Chitinophagaceae	NA	NA
DENOVO73	-13.0773	3.11731e-14	7.08657e-13	Bacteria	Bacteroidetes	[Saprospirae]	[Saprospirales]	Chitinophagaceae	NA	NA
DENOVO2895	-6.23625	2.11835e-05	0.0001292	Bacteria	Bacteroidetes	[Saprospirae]	[Saprospirales]	Chitinophagaceae	Sediminibacterium	NA
DENOVO1955	-6.63797	2.49855e-08	2.83997e-07	Bacteria	Bacteroidetes	[Saprospirae]	[Saprospirales]	Chitinophagaceae	Sediminibacterium	NA
DENOVO66	-9.18447	3.69627e-19	1.47888e-17	Bacteria	Bacteroidetes	[Saprospirae]	[Saprospirales]	Chitinophagaceae	NA	NA
DENOVO3453	-4.44338	0.000332121	0.00148637	Bacteria	Bacteroidetes	[Saprospirae]	[Saprospirales]	Chitinophagaceae	NA	NA
DENOVO3315	-6.99217	0.00149523	0.00542868	Bacteria	Bacteroidetes	[Saprospirae]	[Saprospirales]	Chitinophagaceae	Sediminibacterium	NA
DENOVO109	-9.33405	9.71301e-17	3.10894e-15	Bacteria	Actinobacteria	Acidimicrobiia	Acidimicrobiales	NA	NA	NA
DENOVO5494	-3.43585	0.00211398	0.00736763	Bacteria	Actinobacteria	Actinobacteria	Actinomycetales	Gordoniaceae	Gordonia	NA
DENOVO3771	-3.72306	0.0013857	0.00508641	Bacteria	Actinobacteria	Actinobacteria	Actinomycetales	Corynebacteriaceae	Corynebacterium	NA
DENOVO4756	-5.0041	7.18307e-06	4.90435e-05	Bacteria	Actinobacteria	Actinobacteria	Actinomycetales	Tsukamurellaceae	NA	NA
DENOVO5548	-6.74168	3.0012e-08	3.36354e-07	Bacteria	Actinobacteria	Actinobacteria	Actinomycetales	Micrococcaceae	NA	NA
DENOVO1682	-7.39252	3.94629e-11	6.60632e-10	Bacteria	Actinobacteria	Actinobacteria	Actinomycetales	Micrococcaceae	NA	NA
DENOVO5133	-4.70957	0.00213747	0.00743653	Bacteria	Actinobacteria	Actinobacteria	Actinomycetales	Gordoniaceae	Gordonia	NA
DENOVO5559	-3.79891	0.00250075	0.0085517	Bacteria	Actinobacteria	Actinobacteria	Actinomycetales	Gordoniaceae	Gordonia	NA
DENOVO2566	-4.62057	7.56666e-06	5.13993e-05	Bacteria	Actinobacteria	Actinobacteria	Actinomycetales	Propionibacteriaceae	Propionibacterium	acnes
DENOVO6669	-3.99082	0.0020323	0.00710771	Bacteria	Actinobacteria	Actinobacteria	Actinomycetales	Micrococcaceae	Micrococcus	luteus
DENOVO4076	-6.21053	0.000465384	0.0020108	Bacteria	Actinobacteria	Actinobacteria	Actinomycetales	Micrococcaceae	Micrococcus	luteus
DENOVO2891	-3.55227	0.000440929	0.00191965	Bacteria	Actinobacteria	Actinobacteria	Actinomycetales	Micrococcaceae	Micrococcus	luteus
DENOVO3497	-6.62388	0.000631818	0.00259272	Bacteria	Actinobacteria	Actinobacteria	Actinomycetales	Microbacteriaceae	Microbacterium	aurum
DENOVO6212	-3.79907	0.00226004	0.00781539	Bacteria	Actinobacteria	Actinobacteria	Actinomycetales	Microbacteriaceae	NA	NA
DENOVO4871	-5.75931	0.000453648	0.00197073	Bacteria	Actinobacteria	Actinobacteria	Actinomycetales	Gordoniaceae	Gordonia	NA
DENOVO706	-8.55609	4.31273e-11	7.13025e-10	Bacteria	Actinobacteria	Actinobacteria	Actinomycetales	Microbacteriaceae	Microbacterium	NA
DENOVO9863	-12.1857	2.79164e-16	8.09373e-15	Bacteria	Actinobacteria	Actinobacteria	Actinomycetales	Microbacteriaceae	Microbacterium	chocolatum
DENOVO3774	-6.26256	2.39387e-06	1.82784e-05	Bacteria	Actinobacteria	Actinobacteria	Actinomycetales	Microbacteriaceae	Microbacterium	NA
DENOVO931	-9.09217	1.85724e-15	4.95388e-14	Bacteria	Actinobacteria	Actinobacteria	Actinomycetales	Microbacteriaceae	Microbacterium	NA
DENOVO4526	-7.59701	4.66047e-05	0.000255782	Bacteria	Actinobacteria	Actinobacteria	Actinomycetales	Microbacteriaceae	Microbacterium	NA
DENOVO6654	-3.71741	0.00291763	0.00976856	Bacteria	Actinobacteria	Actinobacteria	Actinomycetales	Microbacteriaceae	NA	NA
DENOVO4119	-6.04631	0.000123392	0.000617117	Bacteria	Actinobacteria	Actinobacteria	Actinomycetales	Microbacteriaceae	Microbacterium	NA
DENOVO3321	-6.41349	3.42167e-06	2.52585e-05	Bacteria	Actinobacteria	Actinobacteria	Actinomycetales	Mycobacteriaceae	Mycobacterium	NA
DENOVO6823	-6.1853	0.00011449	0.000576922	Bacteria	Actinobacteria	Actinobacteria	Actinomycetales	Tsukamurellaceae	Gordonia	NA
DENOVO1918	-5.74551	6.53558e-05	0.000349117	Bacteria	Actinobacteria	Actinobacteria	Actinomycetales	Gordoniaceae	Gordonia	NA
DENOVO3773	-9.50582	3.29207e-23	2.05806e-21	Bacteria	Actinobacteria	Actinobacteria	Actinomycetales	Gordoniaceae	Gordonia	NA
DENOVO52	-6.29293	3.51469e-12	6.36303e-11	Bacteria	Actinobacteria	Actinobacteria	Actinomycetales	Gordoniaceae	Gordonia	NA
DENOVO6699	-5.22698	1.06838e-07	1.07944e-06	Bacteria	Actinobacteria	Actinobacteria	Actinomycetales	NA	NA	NA
DENOVO2267	-5.70754	1.41325e-06	1.12863e-05	Bacteria	Actinobacteria	Actinobacteria	Actinomycetales	Propionibacteriaceae	Propionibacterium	acnes
DENOVO5651	-5.80674	0.000132805	0.000660068	Bacteria	Actinobacteria	Actinobacteria	Actinomycetales	Gordoniaceae	Gordonia	NA
DENOVO3372	-3.56746	0.000978366	0.00376751	Bacteria	Actinobacteria	Actinobacteria	Actinomycetales	Corynebacteriaceae	Corynebacterium	NA
DENOVO2625	-4.95086	3.23936e-06	2.40013e-05	Bacteria	Actinobacteria	Actinobacteria	Actinomycetales	Corynebacteriaceae	Corynebacterium	NA
DENOVO3346	-4.57877	0.000175384	0.000842392	Bacteria	Actinobacteria	Actinobacteria	Actinomycetales	Gordoniaceae	Gordonia	NA
DENOVO77	-10.5965	2.51883e-27	2.72374e-25	Bacteria	Actinobacteria	Actinobacteria	Actinomycetales	Corynebacteriaceae	Corynebacterium	NA
DENOVO185	-6.07285	3.09288e-08	3.44697e-07	Bacteria	Actinobacteria	Actinobacteria	Actinomycetales	Corynebacteriaceae	Corynebacterium	NA
DENOVO11149	-6.96783	1.57349e-06	1.24172e-05	Bacteria	Actinobacteria	Actinobacteria	Actinomycetales	Corynebacteriaceae	Corynebacterium	NA
DENOVO334	-7.45596	3.10843e-06	2.3203e-05	Bacteria	Actinobacteria	Actinobacteria	Actinomycetales	Corynebacteriaceae	Corynebacterium	NA
DENOVO5784	-9.57327	4.70215e-15	1.17583e-13	Bacteria	Actinobacteria	Actinobacteria	Actinomycetales	Corynebacteriaceae	Corynebacterium	NA
DENOVO120	-9.83358	7.0315e-09	8.81913e-08	Bacteria	Actinobacteria	Actinobacteria	Actinomycetales	Corynebacteriaceae	Corynebacterium	NA
DENOVO108	-8.46746	1.40071e-11	2.43662e-10	Bacteria	Actinobacteria	Actinobacteria	Actinomycetales	Corynebacteriaceae	Corynebacterium	NA
DENOVO59	-5.46635	1.04178e-16	3.30807e-15	Bacteria	Actinobacteria	Actinobacteria	Actinomycetales	Corynebacteriaceae	Corynebacterium	NA
DENOVO55	-8.11339	2.87307e-30	3.70811e-28	Bacteria	Actinobacteria	Actinobacteria	Actinomycetales	Corynebacteriaceae	Corynebacterium	NA
DENOVO5171	-5.37173	0.000202621	0.000958258	Bacteria	Actinobacteria	Actinobacteria	Actinomycetales	Corynebacteriaceae	Corynebacterium	NA
DENOVO8406	-4.3215	0.000547656	0.00231625	Bacteria	Actinobacteria	Actinobacteria	Actinomycetales	Corynebacteriaceae	Corynebacterium	NA
DENOVO4442	-3.10676	0.000541329	0.00229678	Bacteria	Actinobacteria	Actinobacteria	Actinomycetales	Propionibacteriaceae	Propionibacterium	acnes
DENOVO2818	-6.90956	8.77842e-11	1.35355e-09	Bacteria	Actinobacteria	Actinobacteria	Actinomycetales	Propionibacteriaceae	Propionibacterium	acnes
DENOVO7653	-5.19509	6.70861e-07	5.78385e-06	Bacteria	Actinobacteria	Actinobacteria	Actinomycetales	Propionibacteriaceae	Propionibacterium	acnes
DENOVO4128	-6.78666	1.25359e-08	1.48832e-07	Bacteria	Actinobacteria	Actinobacteria	Actinomycetales	Propionibacteriaceae	Propionibacterium	acnes
DENOVO2832	-3.25945	0.00286889	0.00962148	Bacteria	Actinobacteria	Actinobacteria	Actinomycetales	Propionibacteriaceae	Propionibacterium	acnes
DENOVO5146	-6.43992	0.000694326	0.00281174	Bacteria	Actinobacteria	Actinobacteria	Actinomycetales	Propionibacteriaceae	Propionibacterium	acnes
DENOVO2634	-6.85002	2.38472e-08	2.71831e-07	Bacteria	Actinobacteria	Actinobacteria	Actinomycetales	Propionibacteriaceae	Propionibacterium	acnes
DENOVO4506	-5.70406	3.22933e-06	2.39713e-05	Bacteria	Actinobacteria	Actinobacteria	Actinomycetales	Propionibacteriaceae	Propionibacterium	acnes
DENOVO4264	-3.56481	0.00178349	0.00634854	Bacteria	Actinobacteria	Actinobacteria	Actinomycetales	Propionibacteriaceae	Propionibacterium	acnes
DENOVO2890	-5.44845	3.51435e-05	0.000199445	Bacteria	Actinobacteria	Actinobacteria	Actinomycetales	NA	NA	NA
DENOVO11798	-5.30019	4.7233e-05	0.000258876	Bacteria	Actinobacteria	Actinobacteria	Actinomycetales	Propionibacteriaceae	Propionibacterium	acnes
DENOVO951	-6.34324	0.000456179	0.00197743	Bacteria	Actinobacteria	Actinobacteria	Actinomycetales	ACK-M1	NA	NA
DENOVO8420	-3.88056	0.000198503	0.00094101	Bacteria	Actinobacteria	Actinobacteria	Actinomycetales	Corynebacteriaceae	Corynebacterium	NA
DENOVO3742	-4.12677	0.00062609	0.0025745	Bacteria	Actinobacteria	Actinobacteria	Actinomycetales	Corynebacteriaceae	Corynebacterium	NA
DENOVO4084	-3.99295	9.26009e-05	0.000479296	Bacteria	Actinobacteria	Actinobacteria	Actinomycetales	NA	NA	NA
DENOVO6347	-6.04634	3.56649e-08	3.95278e-07	Bacteria	Actinobacteria	Actinobacteria	Actinomycetales	Propionibacteriaceae	Propionibacterium	acnes
DENOVO2630	-4.93023	2.51407e-08	2.84517e-07	Bacteria	Actinobacteria	Actinobacteria	Actinomycetales	Gordoniaceae	Gordonia	NA
DENOVO11	-2.95152	5.88645e-09	7.47673e-08	Bacteria	Actinobacteria	Actinobacteria	Actinomycetales	Propionibacteriaceae	Propionibacterium	acnes
DENOVO186	-8.40428	3.24553e-13	6.52531e-12	Bacteria	Actinobacteria	Actinobacteria	Actinomycetales	Propionibacteriaceae	Propionibacterium	granulosum
DENOVO2416	-5.98134	3.90683e-10	5.60259e-09	Bacteria	Actinobacteria	Actinobacteria	Actinomycetales	Propionibacteriaceae	Propionibacterium	acnes
DENOVO5120	-4.24033	0.00042306	0.00184991	Bacteria	Actinobacteria	Actinobacteria	Actinomycetales	Propionibacteriaceae	Propionibacterium	acnes
DENOVO1137	-6.02879	2.12702e-09	2.86539e-08	Bacteria	Actinobacteria	Actinobacteria	Actinomycetales	Propionibacteriaceae	Propionibacterium	acnes
DENOVO2197	-4.49173	1.03692e-05	6.81231e-05	Bacteria	Actinobacteria	Actinobacteria	Actinomycetales	NA	NA	NA
DENOVO2790	-17.6134	3.75868e-06	2.75935e-05	Bacteria	Actinobacteria	Actinobacteria	Actinomycetales	Geodermatophilaceae	Modestobacter	NA
DENOVO606	-7.2248	1.12709e-05	7.36842e-05	Bacteria	Actinobacteria	Actinobacteria	Actinomycetales	Geodermatophilaceae	NA	NA
DENOVO5109	-4.48126	0.00262847	0.00894262	Bacteria	Actinobacteria	Actinobacteria	Actinomycetales	Pseudonocardiaceae	NA	NA
DENOVO95	-10.9639	5.55253e-20	2.41475e-18	Bacteria	Actinobacteria	Actinobacteria	Actinomycetales	Pseudonocardiaceae	Pseudonocardia	NA
DENOVO286	-6.16361	0.00214758	0.00746522	Bacteria	Actinobacteria	Actinobacteria	Actinomycetales	Corynebacteriaceae	Corynebacterium	NA
DENOVO4313	-4.10648	0.00141146	0.00515729	Bacteria	Actinobacteria	Actinobacteria	Actinomycetales	Corynebacteriaceae	Corynebacterium	NA
DENOVO278	-7.30898	3.25224e-06	2.40521e-05	Bacteria	Actinobacteria	Actinobacteria	Actinomycetales	Dietziaceae	Dietzia	NA
DENOVO4174	-6.90065	0.00082252	0.00323271	Bacteria	Actinobacteria	Actinobacteria	Actinomycetales	Corynebacteriaceae	Corynebacterium	NA
DENOVO282	-6.95785	0.0013459	0.00497225	Bacteria	Actinobacteria	Actinobacteria	Actinomycetales	Corynebacteriaceae	Corynebacterium	NA
DENOVO96	-5.9931	0.000105794	0.000537841	Bacteria	Actinobacteria	Actinobacteria	Actinomycetales	Corynebacteriaceae	Corynebacterium	kroppenstedtii
DENOVO3897	-4.41433	0.00054064	0.00229678	Bacteria	Actinobacteria	Actinobacteria	Actinomycetales	Propionibacteriaceae	Propionibacterium	acnes
DENOVO102	-4.70679	9.1002e-06	6.09881e-05	Bacteria	Actinobacteria	Actinobacteria	Actinomycetales	Mycobacteriaceae	Mycobacterium	NA
DENOVO1020	-5.75413	0.00107118	0.00407007	Bacteria	Actinobacteria	Actinobacteria	Actinomycetales	Mycobacteriaceae	Mycobacterium	vaccae
DENOVO9999	-8.48759	1.10794e-09	1.54456e-08	Bacteria	Actinobacteria	Actinobacteria	Actinomycetales	Mycobacteriaceae	Mycobacterium	NA
DENOVO71	-3.00085	0.000136889	0.000677002	Bacteria	Actinobacteria	Actinobacteria	Actinomycetales	Nocardiaceae	Rhodococcus	NA
DENOVO4045	-6.5045	0.00180604	0.00641739	Bacteria	Actinobacteria	Actinobacteria	Actinomycetales	Nocardiaceae	NA	NA
DENOVO798	-6.52921	0.00105814	0.00402699	Bacteria	Actinobacteria	Actinobacteria	Actinomycetales	Williamsiaceae	Williamsia	NA
DENOVO358	-6.49994	1.81257e-06	1.41642e-05	Bacteria	Actinobacteria	Actinobacteria	Actinomycetales	Nocardiaceae	Rhodococcus	fascians
DENOVO8777	-8.42032	3.3306e-14	7.48637e-13	Bacteria	Actinobacteria	Actinobacteria	Actinomycetales	Nocardiaceae	Rhodococcus	NA
DENOVO5462	-7.48953	1.65453e-05	0.000103112	Bacteria	Actinobacteria	Actinobacteria	Actinomycetales	Microbacteriaceae	NA	NA
DENOVO360	-5.93898	0.000920949	0.0035802	Bacteria	Actinobacteria	Actinobacteria	Actinomycetales	Microbacteriaceae	Candidatus Rhodoluna	NA
DENOVO64	-11.5813	1.31827e-24	9.76741e-23	Bacteria	Actinobacteria	Actinobacteria	Actinomycetales	Corynebacteriaceae	Corynebacterium	NA
DENOVO586	-22.3255	8.55107e-16	2.31168e-14	Bacteria	Actinobacteria	Actinobacteria	Actinomycetales	Corynebacteriaceae	Corynebacterium	NA
DENOVO3658	-4.25258	0.00174088	0.00622455	Bacteria	Actinobacteria	Actinobacteria	Actinomycetales	Corynebacteriaceae	Corynebacterium	NA
DENOVO99	-9.31602	3.42352e-20	1.53905e-18	Bacteria	Actinobacteria	Actinobacteria	Actinomycetales	Corynebacteriaceae	Corynebacterium	NA
DENOVO176	-8.9036	1.34787e-20	6.27075e-19	Bacteria	Actinobacteria	Actinobacteria	Actinomycetales	Corynebacteriaceae	Corynebacterium	NA
DENOVO207	-8.27919	1.0304e-21	5.35408e-20	Bacteria	Actinobacteria	Actinobacteria	Actinomycetales	Micrococcaceae	NA	NA
DENOVO1961	-6.18128	1.25551e-09	1.73217e-08	Bacteria	Actinobacteria	Actinobacteria	Actinomycetales	NA	NA	NA
DENOVO510	-5.31425	6.81199e-05	0.000361469	Bacteria	Actinobacteria	Actinobacteria	Actinomycetales	Micrococcaceae	Micrococcus	NA
DENOVO627	-7.47442	0.00114855	0.00431893	Bacteria	Actinobacteria	Actinobacteria	Actinomycetales	Dermabacteraceae	Dermabacter	NA
DENOVO7903	-4.52114	0.00267756	0.00909415	Bacteria	Actinobacteria	Actinobacteria	Actinomycetales	Micrococcaceae	NA	NA
DENOVO147	-9.36208	1.36889e-12	2.58345e-11	Bacteria	Actinobacteria	Actinobacteria	Actinomycetales	Microbacteriaceae	NA	NA
DENOVO45	-5.91146	1.06648e-10	1.63486e-09	Bacteria	Actinobacteria	Actinobacteria	Actinomycetales	Microbacteriaceae	Microbacterium	NA
DENOVO1378	-3.60358	0.00016751	0.000808454	Bacteria	Actinobacteria	Actinobacteria	Actinomycetales	Microbacteriaceae	Microbacterium	NA
DENOVO2310	-6.33915	5.96532e-09	7.55293e-08	Bacteria	Actinobacteria	Actinobacteria	Actinomycetales	Microbacteriaceae	Microbacterium	NA
DENOVO6891	-4.59894	0.00257571	0.00879301	Bacteria	Actinobacteria	Actinobacteria	Actinomycetales	Micrococcaceae	Kocuria	NA
DENOVO3730	-4.0886	0.00045566	0.00197733	Bacteria	Actinobacteria	Actinobacteria	Actinomycetales	Microbacteriaceae	NA	NA
DENOVO4772	-4.13395	0.00022602	0.00106015	Bacteria	Actinobacteria	Actinobacteria	Actinomycetales	Microbacteriaceae	NA	NA
DENOVO107	-10.642	1.62502e-34	3.09605e-32	Bacteria	Actinobacteria	Actinobacteria	Actinomycetales	Intrasporangiaceae	NA	NA
DENOVO340	-7.37249	3.26526e-05	0.000188246	Bacteria	Actinobacteria	Actinobacteria	Actinomycetales	Intrasporangiaceae	Phycicoccus	NA
DENOVO9837	-6.20783	0.000411429	0.00180299	Bacteria	Actinobacteria	Actinobacteria	Actinomycetales	Micrococcaceae	Rothia	NA
DENOVO149	-8.2867	4.65898e-15	1.17236e-13	Bacteria	Actinobacteria	Actinobacteria	Actinomycetales	Brevibacteriaceae	Brevibacterium	NA
DENOVO292	-7.963	0.00137859	0.00506494	Bacteria	Actinobacteria	Actinobacteria	Actinomycetales	Microbacteriaceae	NA	NA
DENOVO3230	-4.2347	0.000921642	0.0035802	Bacteria	Actinobacteria	Actinobacteria	Actinomycetales	Microbacteriaceae	Microbacterium	NA
DENOVO4272	-7.47727	1.55036e-08	1.81906e-07	Bacteria	Actinobacteria	Actinobacteria	Actinomycetales	Microbacteriaceae	Microbacterium	NA
DENOVO10021	-4.68003	0.00166069	0.00595378	Bacteria	Actinobacteria	Actinobacteria	Actinomycetales	Propionibacteriaceae	Propionibacterium	acnes
DENOVO5155	-5.01561	3.91889e-05	0.000220218	Bacteria	Actinobacteria	Actinobacteria	Actinomycetales	Corynebacteriaceae	Corynebacterium	NA
DENOVO9698	-3.92316	0.00282278	0.00949831	Bacteria	Actinobacteria	Actinobacteria	Actinomycetales	Corynebacteriaceae	Corynebacterium	NA
DENOVO3466	-4.78808	0.000118651	0.000596387	Bacteria	Actinobacteria	Actinobacteria	Actinomycetales	Corynebacteriaceae	Corynebacterium	NA
DENOVO4274	-3.5095	0.00125448	0.00466898	Bacteria	Actinobacteria	Actinobacteria	Actinomycetales	Propionibacteriaceae	Propionibacterium	acnes
DENOVO7291	-3.89032	0.00147838	0.00538215	Bacteria	Actinobacteria	Actinobacteria	Actinomycetales	Propionibacteriaceae	Propionibacterium	acnes
DENOVO6232	-3.73134	0.00108298	0.00410323	Bacteria	Actinobacteria	Actinobacteria	Actinomycetales	Propionibacteriaceae	Propionibacterium	acnes
DENOVO35	-5.8794	1.53765e-19	6.47595e-18	Bacteria	Actinobacteria	Actinobacteria	Actinomycetales	Micrococcaceae	Micrococcus	luteus
DENOVO2304	-5.29412	8.7123e-07	7.26206e-06	Bacteria	Actinobacteria	Actinobacteria	Actinomycetales	Propionibacteriaceae	Propionibacterium	acnes
DENOVO4762	-3.32532	0.00223413	0.0077392	Bacteria	Actinobacteria	Actinobacteria	Actinomycetales	Corynebacteriaceae	Corynebacterium	NA
DENOVO3526	-3.22115	0.00261716	0.00891313	Bacteria	Actinobacteria	Actinobacteria	Actinomycetales	Corynebacteriaceae	Corynebacterium	NA
DENOVO6960	-4.26567	1.8177e-05	0.000112579	Bacteria	Actinobacteria	Actinobacteria	Actinomycetales	Mycobacteriaceae	Mycobacterium	NA
DENOVO3350	-7.12285	4.96748e-11	8.1122e-10	Bacteria	Actinobacteria	Actinobacteria	Actinomycetales	Propionibacteriaceae	Propionibacterium	acnes
DENOVO3901	-4.56326	6.49583e-06	4.49651e-05	Bacteria	Actinobacteria	Actinobacteria	Actinomycetales	Propionibacteriaceae	Propionibacterium	acnes
DENOVO4555	-3.40027	0.00148061	0.0053854	Bacteria	Actinobacteria	Actinobacteria	Actinomycetales	Propionibacteriaceae	Propionibacterium	acnes
DENOVO4360	-3.90961	0.00261758	0.00891313	Bacteria	Actinobacteria	Actinobacteria	Actinomycetales	Propionibacteriaceae	Propionibacterium	acnes
DENOVO3885	-3.49502	0.00116502	0.00436854	Bacteria	Actinobacteria	Actinobacteria	Actinomycetales	Propionibacteriaceae	Propionibacterium	acnes
DENOVO3592	-5.02025	0.00055721	0.00234427	Bacteria	Actinobacteria	Actinobacteria	Actinomycetales	Micrococcaceae	NA	NA
DENOVO804	-3.32063	4.61248e-05	0.000253496	Bacteria	Proteobacteria	Alphaproteobacteria	Sphingomonadales	Sphingomonadaceae	NA	NA
DENOVO2365	-6.60142	5.82058e-11	9.35266e-10	Bacteria	Proteobacteria	Alphaproteobacteria	Caulobacterales	Caulobacteraceae	NA	NA
DENOVO130	-5.37505	0.000109193	0.000552313	Bacteria	Proteobacteria	Alphaproteobacteria	Rickettsiales	mitochondria	NA	NA
DENOVO5101	-5.49484	3.36988e-05	0.000193442	Bacteria	Proteobacteria	Alphaproteobacteria	Sphingomonadales	Sphingomonadaceae	NA	NA
DENOVO3620	-5.77501	2.29692e-07	2.14213e-06	Bacteria	Proteobacteria	Alphaproteobacteria	Sphingomonadales	Sphingomonadaceae	NA	NA
DENOVO3042	-6.02874	5.41598e-08	5.84079e-07	Bacteria	Proteobacteria	Alphaproteobacteria	Sphingomonadales	Sphingomonadaceae	NA	NA
DENOVO2199	-4.88418	7.4571e-07	6.33969e-06	Bacteria	Proteobacteria	Alphaproteobacteria	Sphingomonadales	Sphingomonadaceae	Sphingomonas	NA
DENOVO2573	-6.57526	3.08864e-05	0.000179617	Bacteria	Proteobacteria	Alphaproteobacteria	Rhizobiales	Methylobacteriaceae	NA	NA
DENOVO1345	6.40577	3.17405e-05	0.000183783	Bacteria	Proteobacteria	Alphaproteobacteria	Rickettsiales	Rickettsiaceae	Wolbachia	NA
DENOVO2081	-6.04861	0.000172983	0.000832856	Bacteria	Proteobacteria	Alphaproteobacteria	Rickettsiales	Rickettsiaceae	Wolbachia	NA
DENOVO2121	-5.81675	0.000288764	0.00131588	Bacteria	Proteobacteria	Alphaproteobacteria	Rickettsiales	Rickettsiaceae	Wolbachia	NA
DENOVO11489	-24.4975	1.76732e-89	3.53553e-86	Bacteria	Proteobacteria	Alphaproteobacteria	Rickettsiales	Rickettsiaceae	Wolbachia	NA
DENOVO4124	-5.3178	2.26784e-05	0.000137271	Bacteria	Proteobacteria	Alphaproteobacteria	Rhodobacterales	Rhodobacteraceae	Rhodobacter	NA
DENOVO2507	-6.39065	2.80685e-05	0.000164908	Bacteria	Proteobacteria	Alphaproteobacteria	Rhizobiales	Hyphomicrobiaceae	Hyphomicrobium	NA
DENOVO9878	-8.24173	1.46663e-08	1.72588e-07	Bacteria	Proteobacteria	Alphaproteobacteria	Sphingomonadales	Sphingomonadaceae	Sphingobium	NA
DENOVO8065	-6.98495	0.00064426	0.00263567	Bacteria	Proteobacteria	Alphaproteobacteria	Sphingomonadales	Sphingomonadaceae	Sphingobium	NA
DENOVO7770	-8.4063	4.81223e-05	0.000263389	Bacteria	Proteobacteria	Alphaproteobacteria	Sphingomonadales	Sphingomonadaceae	Sphingobium	NA
DENOVO3747	-6.80072	4.75041e-07	4.19568e-06	Bacteria	Proteobacteria	Alphaproteobacteria	Sphingomonadales	Sphingomonadaceae	Sphingobium	NA
DENOVO2645	-7.25366	0.000181859	0.000868279	Bacteria	Proteobacteria	Alphaproteobacteria	Sphingomonadales	Sphingomonadaceae	Sphingobium	NA
DENOVO4836	-5.84081	4.60936e-05	0.000253496	Bacteria	Proteobacteria	Alphaproteobacteria	Sphingomonadales	Sphingomonadaceae	Sphingomonas	echinoides
DENOVO3242	-6.60761	9.05037e-08	9.261e-07	Bacteria	Proteobacteria	Alphaproteobacteria	Sphingomonadales	Sphingomonadaceae	Sphingobium	NA
DENOVO4310	-6.15941	0.000274692	0.00125748	Bacteria	Proteobacteria	Alphaproteobacteria	Sphingomonadales	Sphingomonadaceae	Novosphingobium	NA
DENOVO2636	-7.89055	1.13847e-06	9.315e-06	Bacteria	Proteobacteria	Alphaproteobacteria	Sphingomonadales	Sphingomonadaceae	NA	NA
DENOVO2368	-8.73289	2.02818e-07	1.91386e-06	Bacteria	Proteobacteria	Alphaproteobacteria	Sphingomonadales	Sphingomonadaceae	Blastomonas	NA
DENOVO923	-10.7425	8.17023e-15	1.96922e-13	Bacteria	Proteobacteria	Alphaproteobacteria	Sphingomonadales	Sphingomonadaceae	Sphingobium	NA
DENOVO10071	-10.0396	1.53416e-06	1.21548e-05	Bacteria	Proteobacteria	Alphaproteobacteria	Sphingomonadales	Sphingomonadaceae	Sphingobium	NA
DENOVO1341	-7.43056	1.93113e-06	1.49737e-05	Bacteria	Proteobacteria	Alphaproteobacteria	Rhodospirillales	Acetobacteraceae	NA	NA
DENOVO993	-4.0205	0.00257208	0.00878812	Bacteria	Proteobacteria	Alphaproteobacteria	Rhodospirillales	Acetobacteraceae	NA	NA
DENOVO11127	-20.0375	1.29094e-07	1.27532e-06	Bacteria	Proteobacteria	Alphaproteobacteria	Rhodospirillales	Acetobacteraceae	Acetobacter	NA
DENOVO27	-7.85992	2.57153e-12	4.69803e-11	Bacteria	Proteobacteria	Alphaproteobacteria	Caulobacterales	Caulobacteraceae	NA	NA
DENOVO1333	-7.0135	1.55155e-05	9.73004e-05	Bacteria	Proteobacteria	Alphaproteobacteria	Caulobacterales	Caulobacteraceae	NA	NA
DENOVO362	-6.731	0.000306878	0.0013858	Bacteria	Proteobacteria	Alphaproteobacteria	Caulobacterales	Caulobacteraceae	Asticcacaulis	biprosthecium
DENOVO273	-7.10925	0.000129111	0.000643302	Bacteria	Proteobacteria	Alphaproteobacteria	Caulobacterales	Caulobacteraceae	NA	NA
DENOVO10145	-4.38693	0.00161761	0.00583009	Bacteria	Proteobacteria	Alphaproteobacteria	Caulobacterales	Caulobacteraceae	Sphingobium	NA
DENOVO8081	-7.01767	0.000363219	0.00161608	Bacteria	Proteobacteria	Alphaproteobacteria	Caulobacterales	Caulobacteraceae	NA	NA
DENOVO3769	-8.63067	1.23456e-07	1.22872e-06	Bacteria	Proteobacteria	Alphaproteobacteria	Caulobacterales	Caulobacteraceae	NA	NA
DENOVO7937	-6.89157	4.64387e-06	3.33575e-05	Bacteria	Proteobacteria	Alphaproteobacteria	Caulobacterales	Caulobacteraceae	NA	NA
DENOVO5118	-4.6287	0.000158858	0.000767624	Bacteria	Proteobacteria	Alphaproteobacteria	Caulobacterales	Caulobacteraceae	NA	NA
DENOVO2893	-5.74066	1.294e-05	8.29698e-05	Bacteria	Proteobacteria	Alphaproteobacteria	Caulobacterales	Caulobacteraceae	Caulobacter	NA
DENOVO2694	-6.66398	1.40789e-10	2.10973e-09	Bacteria	Proteobacteria	Alphaproteobacteria	Caulobacterales	Caulobacteraceae	NA	NA
DENOVO3320	-5.76853	2.27853e-06	1.74644e-05	Bacteria	Proteobacteria	Alphaproteobacteria	Caulobacterales	Caulobacteraceae	NA	NA
DENOVO266	-10.1338	5.23955e-11	8.52173e-10	Bacteria	Proteobacteria	Alphaproteobacteria	Sphingomonadales	Sphingomonadaceae	NA	NA
DENOVO165	-5.40595	5.39407e-07	4.71216e-06	Bacteria	Proteobacteria	Alphaproteobacteria	Rhizobiales	NA	NA	NA
DENOVO7013	-5.33898	0.00047917	0.00206368	Bacteria	Proteobacteria	Alphaproteobacteria	Rhodobacterales	Rhodobacteraceae	Paracoccus	NA
DENOVO3451	-6.96641	7.55858e-08	7.86864e-07	Bacteria	Proteobacteria	Alphaproteobacteria	Rhodobacterales	Rhodobacteraceae	Paracoccus	NA
DENOVO280	-7.5207	3.2104e-07	2.88647e-06	Bacteria	Proteobacteria	Alphaproteobacteria	Rhodobacterales	Rhodobacteraceae	Paracoccus	aminovorans
DENOVO80	-6.12614	7.41109e-10	1.04777e-08	Bacteria	Proteobacteria	Alphaproteobacteria	Rhodobacterales	Rhodobacteraceae	Paracoccus	aminovorans
DENOVO962	-5.73602	0.00235065	0.00810074	Bacteria	Proteobacteria	Alphaproteobacteria	Rhodobacterales	Rhodobacteraceae	Paracoccus	aminovorans
DENOVO2693	-6.27728	0.00133553	0.00493849	Bacteria	Proteobacteria	Alphaproteobacteria	Rhodobacterales	Rhodobacteraceae	Paracoccus	aminovorans
DENOVO7673	-6.06358	0.000233112	0.00108704	Bacteria	Proteobacteria	Alphaproteobacteria	Sphingomonadales	Sphingomonadaceae	Sphingomonas	NA
DENOVO4318	-5.62552	0.000243867	0.0011293	Bacteria	Proteobacteria	Alphaproteobacteria	Sphingomonadales	Sphingomonadaceae	Sphingomonas	NA
DENOVO778	-9.25002	5.27766e-09	6.72482e-08	Bacteria	Proteobacteria	Alphaproteobacteria	Rhodospirillales	Rhodospirillaceae	NA	NA
DENOVO4259	-5.41756	0.0014902	0.00541534	Bacteria	Proteobacteria	Alphaproteobacteria	Rhodospirillales	Rhodospirillaceae	NA	NA
DENOVO1797	-6.97428	2.71018e-05	0.000160169	Bacteria	Proteobacteria	Alphaproteobacteria	Sphingomonadales	Sphingomonadaceae	NA	NA
DENOVO757	-10.099	7.5217e-11	1.18017e-09	Bacteria	Proteobacteria	Alphaproteobacteria	NA	NA	NA	NA
DENOVO5591	-4.78627	0.00180361	0.00641445	Bacteria	Proteobacteria	Alphaproteobacteria	Rhodobacterales	Rhodobacteraceae	NA	NA
DENOVO686	-7.05793	0.000114759	0.000577547	Bacteria	Proteobacteria	Alphaproteobacteria	Rhodobacterales	Rhodobacteraceae	Rhodobacter	NA
DENOVO679	-8.07004	9.55394e-06	6.36029e-05	Bacteria	Proteobacteria	Alphaproteobacteria	Rhizobiales	Hyphomicrobiaceae	Pedomicrobium	NA
DENOVO452	-7.21618	0.00249939	0.0085517	Bacteria	Proteobacteria	Alphaproteobacteria	Rhizobiales	Hyphomicrobiaceae	Hyphomicrobium	NA
DENOVO183	-9.7785	7.59002e-12	1.3437e-10	Bacteria	Proteobacteria	Alphaproteobacteria	Rhizobiales	Hyphomicrobiaceae	Hyphomicrobium	NA
DENOVO3904	-6.3885	0.000291069	0.00132488	Bacteria	Proteobacteria	Alphaproteobacteria	Sphingomonadales	Sphingomonadaceae	NA	NA
DENOVO113	-10.6693	6.65792e-16	1.84988e-14	Bacteria	Proteobacteria	Alphaproteobacteria	Rhizobiales	NA	NA	NA
DENOVO3234	-6.38718	0.000303877	0.00137699	Bacteria	Proteobacteria	Alphaproteobacteria	Rhizobiales	Bradyrhizobiaceae	NA	NA
DENOVO3224	-6.94747	5.17951e-06	3.66134e-05	Bacteria	Proteobacteria	Alphaproteobacteria	Rhizobiales	Bradyrhizobiaceae	Bradyrhizobium	NA
DENOVO92	-12.0079	1.25373e-17	4.56017e-16	Bacteria	Proteobacteria	Alphaproteobacteria	Rhizobiales	Bradyrhizobiaceae	Bosea	genosp.
DENOVO3126	-6.58877	0.00015112	0.000736456	Bacteria	Proteobacteria	Alphaproteobacteria	Rhizobiales	Bradyrhizobiaceae	NA	NA
DENOVO2115	-6.14565	5.45508e-06	3.82238e-05	Bacteria	Proteobacteria	Alphaproteobacteria	Sphingomonadales	Sphingomonadaceae	Sphingomonas	NA
DENOVO222	-9.48259	4.11515e-11	6.8603e-10	Bacteria	Proteobacteria	Alphaproteobacteria	Rhizobiales	Methylobacteriaceae	Methylobacterium	komagatae
DENOVO1834	-5.19862	0.00247748	0.00849393	Bacteria	Proteobacteria	Alphaproteobacteria	Rhizobiales	Methylobacteriaceae	NA	NA
DENOVO21	-7.6783	1.67679e-14	3.94638e-13	Bacteria	Proteobacteria	Alphaproteobacteria	Rhizobiales	Methylobacteriaceae	NA	NA
DENOVO62	-6.86754	6.31712e-08	6.73995e-07	Bacteria	Proteobacteria	Alphaproteobacteria	Rhizobiales	Methylobacteriaceae	Methylobacterium	NA
DENOVO7972	-6.36876	0.000636172	0.00260524	Bacteria	Proteobacteria	Alphaproteobacteria	Rhizobiales	Methylobacteriaceae	Methylobacterium	NA
DENOVO357	-9.87208	1.04878e-08	1.27156e-07	Bacteria	Proteobacteria	Alphaproteobacteria	Rhizobiales	Methylobacteriaceae	Methylobacterium	NA
DENOVO924	-7.79272	0.000744478	0.00297638	Bacteria	Proteobacteria	Alphaproteobacteria	Rhizobiales	Methylobacteriaceae	Methylobacterium	NA
DENOVO4293	-3.73205	0.000439903	0.00191727	Bacteria	Proteobacteria	Alphaproteobacteria	Rhizobiales	Rhizobiaceae	NA	NA
DENOVO3922	-5.51967	0.00161784	0.00583009	Bacteria	Proteobacteria	Alphaproteobacteria	Rhizobiales	Rhizobiaceae	Rhizobium	NA
DENOVO345	-6.72619	0.00129142	0.00479755	Bacteria	Proteobacteria	Alphaproteobacteria	Rhizobiales	Rhizobiaceae	Agrobacterium	NA
DENOVO3709	-6.36029	0.000375408	0.00166335	Bacteria	Proteobacteria	Alphaproteobacteria	Rhizobiales	Brucellaceae	Pseudochrobactrum	NA
DENOVO261	-7.2401	7.67761e-08	7.93749e-07	Bacteria	Proteobacteria	Alphaproteobacteria	Rhizobiales	Brucellaceae	Pseudochrobactrum	NA
DENOVO2906	-7.17882	0.000393485	0.00173385	Bacteria	Proteobacteria	Alphaproteobacteria	Sphingomonadales	Sphingomonadaceae	Sphingomonas	NA
DENOVO5144	-7.50306	0.000120405	0.000603686	Bacteria	Proteobacteria	Alphaproteobacteria	Rhizobiales	Methylobacteriaceae	NA	NA
DENOVO492	-9.3293	6.72444e-09	8.48722e-08	Bacteria	Proteobacteria	Alphaproteobacteria	Rhizobiales	Methylobacteriaceae	NA	NA
DENOVO5578	-8.60331	1.1977e-08	1.43044e-07	Bacteria	Proteobacteria	Alphaproteobacteria	Rhizobiales	Methylobacteriaceae	NA	NA
DENOVO1722	-7.03777	6.66232e-06	4.59585e-05	Bacteria	Proteobacteria	Alphaproteobacteria	Rhizobiales	Methylobacteriaceae	NA	NA
DENOVO1013	-5.78033	5.90556e-05	0.00031801	Bacteria	Proteobacteria	Alphaproteobacteria	Caulobacterales	Caulobacteraceae	NA	NA
DENOVO3772	-6.5781	9.47737e-05	0.000488646	Bacteria	Proteobacteria	Alphaproteobacteria	Rhizobiales	Methylobacteriaceae	NA	NA
DENOVO387	-8.33315	3.47724e-09	4.57645e-08	Bacteria	Proteobacteria	Alphaproteobacteria	Rhizobiales	Methylobacteriaceae	NA	NA
DENOVO11960	-4.90911	6.5877e-05	0.000351432	Bacteria	Proteobacteria	Alphaproteobacteria	Rhizobiales	Methylobacteriaceae	NA	NA
DENOVO2568	-6.00436	1.36119e-05	8.67218e-05	Bacteria	Proteobacteria	Alphaproteobacteria	Rhizobiales	Methylobacteriaceae	NA	NA
DENOVO2575	-6.39951	1.34175e-06	1.07367e-05	Bacteria	Proteobacteria	Alphaproteobacteria	Rhizobiales	Methylobacteriaceae	NA	NA
DENOVO3461	-8.79774	1.24309e-10	1.8911e-09	Bacteria	Proteobacteria	Alphaproteobacteria	Rhizobiales	Methylobacteriaceae	NA	NA
DENOVO3739	-6.06044	0.00107413	0.00407741	Bacteria	Proteobacteria	Alphaproteobacteria	Rhizobiales	Methylobacteriaceae	NA	NA
DENOVO6122	-4.38383	0.000824258	0.00323637	Bacteria	Proteobacteria	Alphaproteobacteria	Rhizobiales	Methylobacteriaceae	Methylobacterium	NA
DENOVO9792	-5.88023	0.000650028	0.00265655	Bacteria	Proteobacteria	Alphaproteobacteria	Rhizobiales	Bradyrhizobiaceae	Bosea	genosp.
DENOVO2629	-7.5664	1.048e-08	1.27156e-07	Bacteria	Proteobacteria	Alphaproteobacteria	Caulobacterales	Caulobacteraceae	NA	NA
DENOVO7638	-5.26679	1.19007e-05	7.6798e-05	Bacteria	Proteobacteria	Alphaproteobacteria	Caulobacterales	Caulobacteraceae	NA	NA
DENOVO3596	-5.93268	4.92342e-05	0.00026874	Bacteria	Proteobacteria	Alphaproteobacteria	Caulobacterales	Caulobacteraceae	NA	NA
DENOVO3447	-7.9987	7.32278e-08	7.64973e-07	Bacteria	Proteobacteria	Alphaproteobacteria	Caulobacterales	Caulobacteraceae	NA	NA
DENOVO6008	-4.64244	0.000561607	0.00235287	Bacteria	Proteobacteria	Alphaproteobacteria	Caulobacterales	Caulobacteraceae	NA	NA
DENOVO5231	-6.65261	1.18375e-06	9.60685e-06	Bacteria	Proteobacteria	Alphaproteobacteria	Caulobacterales	Caulobacteraceae	NA	NA
DENOVO6814	-3.97972	0.00196103	0.00688254	Bacteria	Proteobacteria	Alphaproteobacteria	Rhizobiales	Caulobacteraceae	NA	NA
DENOVO10112	-5.113	0.00218249	0.00757341	Bacteria	Proteobacteria	Alphaproteobacteria	Sphingomonadales	Sphingomonadaceae	Sphingomonas	NA
DENOVO3617	-6.43809	1.84364e-05	0.000113658	Bacteria	Proteobacteria	Alphaproteobacteria	Caulobacterales	Caulobacteraceae	NA	NA
DENOVO730	-10.5421	2.09003e-17	7.46627e-16	Bacteria	Proteobacteria	Alphaproteobacteria	Caulobacterales	Caulobacteraceae	NA	NA
DENOVO1800	-8.72761	1.77438e-10	2.61967e-09	Bacteria	Proteobacteria	Alphaproteobacteria	Caulobacterales	Caulobacteraceae	NA	NA
DENOVO8362	-5.57982	0.00137701	0.00506381	Bacteria	Proteobacteria	Alphaproteobacteria	Sphingomonadales	Sphingomonadaceae	Sphingomonas	NA
DENOVO5142	-7.07269	0.000150228	0.000733002	Bacteria	Proteobacteria	Alphaproteobacteria	Caulobacterales	Caulobacteraceae	NA	NA
DENOVO2520	-6.35128	9.59932e-05	0.000494297	Bacteria	Proteobacteria	Alphaproteobacteria	Sphingomonadales	Sphingomonadaceae	Sphingomonas	echinoides
DENOVO1454	-6.05149	0.000553036	0.00233161	Bacteria	Proteobacteria	Alphaproteobacteria	Caulobacterales	Caulobacteraceae	NA	NA
DENOVO1012	-7.40172	5.59068e-07	4.87327e-06	Bacteria	Proteobacteria	Alphaproteobacteria	Caulobacterales	Caulobacteraceae	NA	NA
DENOVO3921	-6.90141	4.49486e-06	3.23536e-05	Bacteria	Proteobacteria	Alphaproteobacteria	Sphingomonadales	Sphingomonadaceae	NA	NA
DENOVO2569	-7.84235	9.46245e-07	7.83835e-06	Bacteria	Proteobacteria	Alphaproteobacteria	Sphingomonadales	Sphingomonadaceae	Sphingobium	NA
DENOVO496	-11.2124	1.54739e-16	4.7993e-15	Bacteria	Proteobacteria	Alphaproteobacteria	Sphingomonadales	Sphingomonadaceae	Sphingobium	NA
DENOVO640	-8.2773	1.00391e-12	1.93108e-11	Bacteria	Proteobacteria	Alphaproteobacteria	Sphingomonadales	Sphingomonadaceae	Sphingobium	NA
DENOVO7968	-7.69245	1.27787e-06	1.0308e-05	Bacteria	Proteobacteria	Alphaproteobacteria	Sphingomonadales	Sphingomonadaceae	Sphingobium	NA
DENOVO2829	-6.25464	4.98141e-05	0.000271534	Bacteria	Proteobacteria	Alphaproteobacteria	Sphingomonadales	Sphingomonadaceae	Sphingobium	NA
DENOVO2919	-5.17232	0.000655791	0.00267737	Bacteria	Proteobacteria	Alphaproteobacteria	Sphingomonadales	Sphingomonadaceae	Sphingomonas	NA
DENOVO2837	-4.9054	0.000585651	0.00243158	Bacteria	Proteobacteria	Alphaproteobacteria	Rhizobiales	NA	NA	NA
DENOVO3339	-9.58093	1.48458e-07	1.45227e-06	Bacteria	Proteobacteria	Alphaproteobacteria	Sphingomonadales	Sphingomonadaceae	NA	NA
DENOVO1389	-8.00377	2.32185e-11	4.00419e-10	Bacteria	Proteobacteria	Alphaproteobacteria	Sphingomonadales	Sphingomonadaceae	NA	NA
DENOVO6792	-5.58507	0.000221217	0.00104128	Bacteria	Proteobacteria	Alphaproteobacteria	Sphingomonadales	Sphingomonadaceae	Blastomonas	natatoria
DENOVO8109	-6.6426	0.000147883	0.000723323	Bacteria	Proteobacteria	Alphaproteobacteria	Sphingomonadales	NA	NA	NA
DENOVO1163	-7.42187	6.4016e-05	0.000343335	Bacteria	Proteobacteria	Alphaproteobacteria	Rhizobiales	Methylobacteriaceae	Methylobacterium	NA
DENOVO4145	-6.29219	3.50235e-05	0.000199047	Bacteria	Proteobacteria	Alphaproteobacteria	Sphingomonadales	Sphingomonadaceae	Sphingomonas	NA
DENOVO217	-6.41319	0.000214357	0.00101257	Bacteria	Proteobacteria	Alphaproteobacteria	Sphingomonadales	Sphingomonadaceae	Novosphingobium	NA
DENOVO4474	-5.56776	0.000390509	0.00172453	Bacteria	Proteobacteria	Alphaproteobacteria	Sphingomonadales	Sphingomonadaceae	NA	NA
DENOVO424	-9.79487	2.77006e-09	3.65775e-08	Bacteria	Proteobacteria	Alphaproteobacteria	Caulobacterales	Caulobacteraceae	NA	NA
DENOVO577	-8.33031	0.000315174	0.00141775	Bacteria	Proteobacteria	Alphaproteobacteria	Sphingomonadales	Sphingomonadaceae	NA	NA
DENOVO451	-10.3256	5.39172e-11	8.69849e-10	Bacteria	Proteobacteria	Alphaproteobacteria	Sphingomonadales	Sphingomonadaceae	Sphingomonas	NA
DENOVO10597	-7.58357	4.80224e-07	4.2321e-06	Bacteria	Proteobacteria	Alphaproteobacteria	Sphingomonadales	Sphingomonadaceae	Sphingomonas	NA
DENOVO48	-5.0569	4.40169e-06	3.19043e-05	Bacteria	Proteobacteria	Alphaproteobacteria	Sphingomonadales	Sphingomonadaceae	Sphingomonas	NA
DENOVO414	-5.99055	0.00091232	0.00355596	Bacteria	Proteobacteria	Alphaproteobacteria	Sphingomonadales	Sphingomonadaceae	Sphingomonas	NA
DENOVO74	-4.66292	9.20748e-05	0.000477191	Bacteria	Proteobacteria	Alphaproteobacteria	Sphingomonadales	Sphingomonadaceae	Sphingomonas	NA
DENOVO1771	-7.72765	2.06399e-07	1.94307e-06	Bacteria	Proteobacteria	Alphaproteobacteria	Sphingomonadales	Sphingomonadaceae	Novosphingobium	NA
DENOVO1342	-19.2398	4.48077e-09	5.8018e-08	Bacteria	Proteobacteria	Alphaproteobacteria	Sphingomonadales	Sphingomonadaceae	NA	NA
DENOVO6070	-5.45139	0.00107667	0.00408319	Bacteria	Proteobacteria	Alphaproteobacteria	Sphingomonadales	Sphingomonadaceae	Sphingobium	NA
DENOVO5475	-5.24584	0.000379039	0.00167758	Bacteria	Proteobacteria	Alphaproteobacteria	Sphingomonadales	Sphingomonadaceae	Sphingobium	NA
DENOVO5131	-6.07867	1.20176e-05	7.74277e-05	Bacteria	Proteobacteria	Alphaproteobacteria	Sphingomonadales	Sphingomonadaceae	Sphingobium	NA
DENOVO1517	-8.03367	3.19935e-07	2.88647e-06	Bacteria	Proteobacteria	Alphaproteobacteria	Sphingomonadales	Sphingomonadaceae	Sphingobium	NA
DENOVO3238	-6.22812	2.86829e-06	2.16121e-05	Bacteria	Proteobacteria	Alphaproteobacteria	Sphingomonadales	Sphingomonadaceae	Sphingobium	NA
DENOVO1014	-8.42421	1.23193e-06	9.95751e-06	Bacteria	Proteobacteria	Alphaproteobacteria	Sphingomonadales	Sphingomonadaceae	Sphingobium	NA
DENOVO4563	-6.74732	0.000238612	0.00111139	Bacteria	Proteobacteria	Alphaproteobacteria	Sphingomonadales	Sphingomonadaceae	Sphingobium	NA
DENOVO2300	-4.99758	9.15827e-06	6.12746e-05	Bacteria	Proteobacteria	Alphaproteobacteria	Sphingomonadales	Sphingomonadaceae	Sphingomonas	wittichii
DENOVO4140	-4.13208	0.000564228	0.00236138	Bacteria	Proteobacteria	Alphaproteobacteria	Sphingomonadales	Sphingomonadaceae	Sphingobium	NA
DENOVO4063	-5.46417	7.9701e-05	0.000415755	Bacteria	Proteobacteria	Alphaproteobacteria	Sphingomonadales	Sphingomonadaceae	Sphingobium	NA
DENOVO4100	-6.88087	5.26766e-06	3.71055e-05	Bacteria	Proteobacteria	Alphaproteobacteria	Sphingomonadales	Sphingomonadaceae	Novosphingobium	NA
DENOVO4289	-7.31709	0.000452958	0.00196987	Bacteria	Proteobacteria	Alphaproteobacteria	Sphingomonadales	Sphingomonadaceae	NA	NA
DENOVO2769	-5.35781	4.21246e-05	0.000235392	Bacteria	Proteobacteria	Alphaproteobacteria	Sphingomonadales	Sphingomonadaceae	NA	NA
DENOVO172	-10.8423	1.48303e-12	2.75982e-11	Bacteria	Proteobacteria	Alphaproteobacteria	Sphingomonadales	Sphingomonadaceae	Novosphingobium	NA
DENOVO294	-5.52642	0.000122475	0.000613294	Bacteria	Proteobacteria	Alphaproteobacteria	Sphingomonadales	Sphingomonadaceae	Sphingobium	NA
DENOVO303	-6.56521	0.000106836	0.000542451	Bacteria	Proteobacteria	Alphaproteobacteria	Sphingomonadales	Sphingomonadaceae	Sphingopyxis	alaskensis
DENOVO1474	-6.87654	8.85777e-05	0.000459662	Bacteria	Proteobacteria	Alphaproteobacteria	Rhizobiales	Phyllobacteriaceae	NA	NA
DENOVO7261	-5.3415	0.000572065	0.00238682	Bacteria	Proteobacteria	Alphaproteobacteria	Sphingomonadales	Sphingomonadaceae	NA	NA
DENOVO4295	-6.63436	9.59282e-09	1.17373e-07	Bacteria	Proteobacteria	Alphaproteobacteria	Sphingomonadales	Sphingomonadaceae	NA	NA
DENOVO5531	-5.16509	0.00184885	0.00655205	Bacteria	Proteobacteria	Alphaproteobacteria	Sphingomonadales	Sphingomonadaceae	Novosphingobium	NA
DENOVO4875	-7.21203	7.17253e-05	0.000378592	Bacteria	Proteobacteria	Alphaproteobacteria	Sphingomonadales	Sphingomonadaceae	NA	NA
DENOVO5988	-4.34424	0.00229025	0.00790621	Bacteria	Proteobacteria	Alphaproteobacteria	Sphingomonadales	Sphingomonadaceae	Blastomonas	NA
DENOVO587	-8.87948	0.000218565	0.00103001	Bacteria	Proteobacteria	Alphaproteobacteria	Sphingomonadales	Sphingomonadaceae	Blastomonas	NA
DENOVO474	-8.09252	3.32224e-07	2.98033e-06	Bacteria	Proteobacteria	Alphaproteobacteria	Sphingomonadales	Sphingomonadaceae	Sphingobium	NA
DENOVO24	-7.60759	5.09045e-08	5.50457e-07	Bacteria	Proteobacteria	Alphaproteobacteria	Sphingomonadales	Sphingomonadaceae	Sphingobium	NA
DENOVO305	-5.51423	0.000197837	0.000938965	Bacteria	Proteobacteria	Alphaproteobacteria	Sphingomonadales	Sphingomonadaceae	Sphingobium	NA
DENOVO10063	-6.0967	1.96004e-05	0.000120094	Bacteria	Proteobacteria	Alphaproteobacteria	Sphingomonadales	Sphingomonadaceae	NA	NA
DENOVO2071	-7.82143	7.13777e-08	7.47598e-07	Bacteria	Proteobacteria	Alphaproteobacteria	Sphingomonadales	Sphingomonadaceae	Sphingobium	NA
DENOVO1641	-13.6488	9.04497e-16	2.42879e-14	Bacteria	Proteobacteria	Alphaproteobacteria	Sphingomonadales	Sphingomonadaceae	Novosphingobium	NA
DENOVO1411	-7.62834	3.66774e-05	0.000207269	Bacteria	Proteobacteria	Alphaproteobacteria	Sphingomonadales	Sphingomonadaceae	NA	NA
DENOVO10342	-10.67	1.81675e-10	2.67236e-09	Bacteria	Proteobacteria	Alphaproteobacteria	Sphingomonadales	Sphingomonadaceae	Sphingobium	NA
DENOVO497	-9.93998	2.97526e-06	2.2376e-05	Bacteria	Proteobacteria	Alphaproteobacteria	Sphingomonadales	Sphingomonadaceae	NA	NA
DENOVO10	-16.8306	3.2821e-40	7.72452e-38	Bacteria	Proteobacteria	Alphaproteobacteria	Sphingomonadales	Sphingomonadaceae	NA	NA
DENOVO93	-10.9883	9.55858e-26	8.49864e-24	Bacteria	Proteobacteria	Alphaproteobacteria	Sphingomonadales	NA	NA	NA
DENOVO76	-8.54963	1.44386e-16	4.51318e-15	Bacteria	Proteobacteria	Alphaproteobacteria	Sphingomonadales	Erythrobacteraceae	NA	NA
DENOVO1595	-7.6586	2.20894e-05	0.000133908	Bacteria	Proteobacteria	Alphaproteobacteria	Sphingomonadales	Sphingomonadaceae	Sphingomonas	NA
DENOVO3587	-8.55946	1.08474e-07	1.09321e-06	Bacteria	Proteobacteria	Alphaproteobacteria	Sphingomonadales	Sphingomonadaceae	Sphingomonas	NA
DENOVO28	-5.45214	1.94705e-07	1.8548e-06	Bacteria	Proteobacteria	Alphaproteobacteria	Sphingomonadales	Sphingomonadaceae	Sphingomonas	NA
DENOVO6204	-5.24627	0.00144675	0.00528142	Bacteria	Proteobacteria	Alphaproteobacteria	Sphingomonadales	Sphingomonadaceae	Sphingomonas	NA
DENOVO6121	-9.32913	8.907e-09	1.0999e-07	Bacteria	Proteobacteria	Alphaproteobacteria	Sphingomonadales	Sphingomonadaceae	Sphingomonas	NA
DENOVO5157	-5.55121	0.000153863	0.000748001	Bacteria	Proteobacteria	Alphaproteobacteria	Sphingomonadales	Sphingomonadaceae	Sphingomonas	NA
DENOVO740	-10.4413	4.89406e-14	1.08183e-12	Bacteria	Proteobacteria	Alphaproteobacteria	Sphingomonadales	Sphingomonadaceae	Sphingomonas	NA
DENOVO2471	-8.70074	4.33785e-09	5.63498e-08	Bacteria	Proteobacteria	Alphaproteobacteria	Sphingomonadales	Sphingomonadaceae	Sphingomonas	NA
DENOVO1115	-8.94916	3.12565e-15	8.06821e-14	Bacteria	Proteobacteria	Alphaproteobacteria	Sphingomonadales	Sphingomonadaceae	Sphingomonas	NA
DENOVO4297	-6.51022	0.000275035	0.00125762	Bacteria	Proteobacteria	Alphaproteobacteria	Rhizobiales	Bradyrhizobiaceae	Bradyrhizobium	NA
DENOVO2325	-5.66227	0.000108484	0.000550122	Bacteria	Proteobacteria	Alphaproteobacteria	Rhizobiales	Bradyrhizobiaceae	Bosea	genosp.
DENOVO2223	-8.43407	1.28753e-10	1.94648e-09	Bacteria	Proteobacteria	Alphaproteobacteria	Rhizobiales	NA	NA	NA
DENOVO11665	-6.01108	0.00181648	0.00644304	Bacteria	Proteobacteria	Alphaproteobacteria	Rhizobiales	Rhizobiaceae	Agrobacterium	NA
DENOVO1491	-6.49421	0.000803618	0.00316153	Bacteria	Proteobacteria	Alphaproteobacteria	Rhizobiales	Rhizobiaceae	Agrobacterium	NA
DENOVO1959	-6.59998	0.00102111	0.00390207	Bacteria	Proteobacteria	Alphaproteobacteria	Rhizobiales	Rhizobiaceae	Agrobacterium	NA
DENOVO1257	-5.05023	0.000612622	0.00252691	Bacteria	Proteobacteria	Alphaproteobacteria	Rhizobiales	Rhizobiaceae	Agrobacterium	NA
DENOVO4066	-5.66526	0.000995021	0.00381605	Bacteria	Proteobacteria	Alphaproteobacteria	Rhizobiales	Rhizobiaceae	Agrobacterium	NA
DENOVO79	-10.2612	3.83963e-11	6.45478e-10	Bacteria	Proteobacteria	Alphaproteobacteria	Rickettsiales	NA	NA	NA
DENOVO935	-7.00725	0.0024955	0.00854837	Bacteria	Proteobacteria	Alphaproteobacteria	BD7-3	NA	NA	NA
DENOVO737	-3.73745	4.89554e-05	0.000267583	Bacteria	Proteobacteria	Alphaproteobacteria	Caulobacterales	Caulobacteraceae	NA	NA
DENOVO1660	-4.70885	0.00115203	0.00432405	Bacteria	Proteobacteria	Alphaproteobacteria	Rhizobiales	Bradyrhizobiaceae	Bosea	genosp.
DENOVO480	-5.50278	0.00136533	0.00503009	Bacteria	Proteobacteria	Alphaproteobacteria	Rhizobiales	Phyllobacteriaceae	NA	NA
DENOVO8	-8.74916	7.66306e-18	2.89244e-16	Bacteria	Proteobacteria	Alphaproteobacteria	Rhodospirillales	Acetobacteraceae	NA	NA
DENOVO4913	-20.5835	5.82789e-08	6.25131e-07	Bacteria	Proteobacteria	Alphaproteobacteria	Rhodospirillales	Acetobacteraceae	Acetobacter	NA
DENOVO704	-6.549	0.00244009	0.00838729	Bacteria	Proteobacteria	Alphaproteobacteria	Rhodospirillales	Acetobacteraceae	NA	NA
DENOVO304	-6.76968	0.000112139	0.000565785	Bacteria	Proteobacteria	Alphaproteobacteria	Rhodospirillales	Acetobacteraceae	Roseomonas	mucosa
DENOVO498	-7.95503	1.83473e-05	0.000113283	Bacteria	Proteobacteria	Alphaproteobacteria	Rhodospirillales	Acetobacteraceae	NA	NA
DENOVO8391	-4.92614	5.31277e-06	3.73574e-05	Bacteria	Proteobacteria	Alphaproteobacteria	Sphingomonadales	Sphingomonadaceae	NA	NA
DENOVO1720	-7.09532	3.69505e-11	6.23794e-10	Bacteria	Proteobacteria	Alphaproteobacteria	Rhodobacterales	Rhodobacteraceae	Rhodobacter	sphaeroides
DENOVO3804	-4.91038	5.08923e-05	0.000275908	Bacteria	Proteobacteria	Alphaproteobacteria	Sphingomonadales	Sphingomonadaceae	Sphingomonas	NA
DENOVO5114	-4.90505	0.000585865	0.00243158	Bacteria	Proteobacteria	Alphaproteobacteria	Rhizobiales	NA	NA	NA
DENOVO1794	-6.46966	1.09311e-10	1.66928e-09	Bacteria	Proteobacteria	Alphaproteobacteria	Caulobacterales	Caulobacteraceae	NA	NA
DENOVO3049	-3.2712	0.000391867	0.00172862	Bacteria	Proteobacteria	Alphaproteobacteria	Sphingomonadales	Sphingomonadaceae	Sphingomonas	NA
DENOVO9972	-6.9145	6.08466e-05	0.000326775	Bacteria	Proteobacteria	Alphaproteobacteria	Caulobacterales	Caulobacteraceae	NA	NA
DENOVO6859	-9.11887	4.17156e-08	4.59791e-07	Bacteria	Proteobacteria	Alphaproteobacteria	Sphingomonadales	Sphingomonadaceae	NA	NA
DENOVO11821	-5.92546	1.406e-05	8.92923e-05	Bacteria	Proteobacteria	Alphaproteobacteria	Sphingomonadales	Sphingomonadaceae	Sphingomonas	NA
DENOVO3239	-7.54136	1.33346e-06	1.06917e-05	Bacteria	Proteobacteria	Alphaproteobacteria	Sphingomonadales	Sphingomonadaceae	NA	NA
DENOVO8100	-6.12119	0.000625445	0.00257449	Bacteria	Proteobacteria	Alphaproteobacteria	Caulobacterales	Caulobacteraceae	Brevundimonas	diminuta
DENOVO3043	-9.27644	1.22523e-06	9.92336e-06	Bacteria	Proteobacteria	Alphaproteobacteria	Caulobacterales	Caulobacteraceae	NA	NA
DENOVO319	-12.246	6.54777e-14	1.4226e-12	Bacteria	Proteobacteria	Alphaproteobacteria	Caulobacterales	Caulobacteraceae	NA	NA
DENOVO6049	-5.89766	0.00154741	0.00559783	Bacteria	Proteobacteria	Alphaproteobacteria	Caulobacterales	Caulobacteraceae	NA	NA
DENOVO3318	-6.44645	5.02554e-05	0.000273196	Bacteria	Proteobacteria	Alphaproteobacteria	Rhizobiales	Hyphomicrobiaceae	Hyphomicrobium	NA
DENOVO3498	-8.84889	1.92361e-08	2.21797e-07	Bacteria	Proteobacteria	Alphaproteobacteria	Caulobacterales	Caulobacteraceae	NA	NA
DENOVO5520	-3.90009	0.00272739	0.00922425	Bacteria	Proteobacteria	Alphaproteobacteria	Rhizobiales	Methylobacteriaceae	Methylobacterium	adhaesivum
DENOVO1717	-7.1672	1.86826e-07	1.795e-06	Bacteria	Proteobacteria	Alphaproteobacteria	Sphingomonadales	Sphingomonadaceae	NA	NA
DENOVO3939	-6.11115	5.29031e-07	4.63162e-06	Bacteria	Proteobacteria	Alphaproteobacteria	Sphingomonadales	Sphingomonadaceae	NA	NA
DENOVO9635	-4.5457	0.000955836	0.00368785	Bacteria	Proteobacteria	Alphaproteobacteria	Sphingomonadales	Erythrobacteraceae	NA	NA
DENOVO4838	-6.63138	0.000146005	0.000717651	Bacteria	Proteobacteria	Alphaproteobacteria	Sphingomonadales	Sphingomonadaceae	Sphingomonas	NA
DENOVO4513	-5.70005	0.000691768	0.00280422	Bacteria	Proteobacteria	Alphaproteobacteria	Sphingomonadales	Sphingomonadaceae	NA	NA
DENOVO4106	-5.13668	4.06139e-06	2.96526e-05	Bacteria	Firmicutes	Bacilli	Lactobacillales	Streptococcaceae	Streptococcus	NA
DENOVO4999	-3.72035	0.000729551	0.0029219	Bacteria	Firmicutes	Bacilli	Lactobacillales	Streptococcaceae	Streptococcus	NA
DENOVO667	-10.1802	1.35195e-22	7.95462e-21	Bacteria	Firmicutes	Bacilli	Bacillales	Staphylococcaceae	Staphylococcus	NA
DENOVO9939	-6.23206	3.7003e-05	0.000208814	Bacteria	Firmicutes	Bacilli	Bacillales	Bacillaceae	Bacillus	selenatarsenatis
DENOVO2314	-7.15638	1.94063e-08	2.23117e-07	Bacteria	Firmicutes	Bacilli	Bacillales	Staphylococcaceae	Staphylococcus	NA
DENOVO2024	-3.92362	3.22082e-05	0.000185953	Bacteria	Firmicutes	Bacilli	Bacillales	Staphylococcaceae	Staphylococcus	NA
DENOVO5745	-20.0375	1.29094e-07	1.27532e-06	Bacteria	Firmicutes	Bacilli	Lactobacillales	Lactobacillaceae	Lactobacillus	brevis
DENOVO36	-9.38349	1.18242e-09	1.63697e-08	Bacteria	Firmicutes	Bacilli	Lactobacillales	Streptococcaceae	Lactococcus	NA
DENOVO3324	-5.07503	8.39169e-07	7.03882e-06	Bacteria	Firmicutes	Bacilli	Lactobacillales	Streptococcaceae	Streptococcus	NA
DENOVO5513	-3.83213	8.84272e-05	0.000459477	Bacteria	Firmicutes	Bacilli	Lactobacillales	Streptococcaceae	Streptococcus	NA
DENOVO7802	-6.21328	0.00119537	0.0044656	Bacteria	Firmicutes	Bacilli	Lactobacillales	Streptococcaceae	Streptococcus	NA
DENOVO4596	-4.23721	0.000109936	0.000555373	Bacteria	Firmicutes	Bacilli	Lactobacillales	Streptococcaceae	Streptococcus	NA
DENOVO2971	-4.08895	0.000136153	0.000674195	Bacteria	Firmicutes	Bacilli	Bacillales	Staphylococcaceae	Staphylococcus	NA
DENOVO7704	-4.29635	7.5966e-05	0.000398349	Bacteria	Firmicutes	Bacilli	Bacillales	Staphylococcaceae	Staphylococcus	epidermidis
DENOVO2358	-3.97016	2.89521e-05	0.000169601	Bacteria	Firmicutes	Bacilli	Bacillales	Staphylococcaceae	Staphylococcus	NA
DENOVO3317	-4.83533	9.05279e-06	6.07721e-05	Bacteria	Firmicutes	Bacilli	Bacillales	Staphylococcaceae	Staphylococcus	NA
DENOVO3465	-4.66831	3.93423e-05	0.000220769	Bacteria	Firmicutes	Bacilli	Bacillales	Staphylococcaceae	Staphylococcus	NA
DENOVO3226	-4.41671	0.00010207	0.000520234	Bacteria	Firmicutes	Bacilli	Bacillales	Staphylococcaceae	Staphylococcus	NA
DENOVO5726	-4.26286	0.000177639	0.000850162	Bacteria	Firmicutes	Bacilli	Bacillales	Staphylococcaceae	Staphylococcus	NA
DENOVO3256	-3.54548	0.000717304	0.00288435	Bacteria	Firmicutes	Bacilli	Lactobacillales	Enterococcaceae	Enterococcus	NA
DENOVO9886	-5.39327	0.000129289	0.000643389	Bacteria	Firmicutes	Bacilli	Lactobacillales	NA	NA	NA
DENOVO6217	-4.07483	0.000550632	0.00232392	Bacteria	Firmicutes	Bacilli	Lactobacillales	NA	NA	NA
DENOVO4061	-5.62962	2.25718e-07	2.11612e-06	Bacteria	Firmicutes	Bacilli	Bacillales	NA	NA	NA
DENOVO12626	-4.78619	0.00163431	0.005875	Bacteria	Firmicutes	Bacilli	Bacillales	Listeriaceae	NA	NA
DENOVO1156	-7.43054	0.00282504	0.00949831	Bacteria	Firmicutes	Bacilli	Lactobacillales	Aerococcaceae	NA	NA
DENOVO2224	-7.31587	3.66743e-12	6.60963e-11	Bacteria	Firmicutes	Bacilli	Bacillales	Planococcaceae	NA	NA
DENOVO336	-22.121	8.49128e-18	3.1751e-16	Bacteria	Firmicutes	Bacilli	Lactobacillales	Aerococcaceae	Facklamia	NA
DENOVO300	-7.9715	4.56917e-09	5.89717e-08	Bacteria	Firmicutes	Bacilli	Lactobacillales	Aerococcaceae	Alkalibacterium	NA
DENOVO111	-21.5891	1.2179e-08	1.45024e-07	Bacteria	Firmicutes	Bacilli	Lactobacillales	Leuconostocaceae	NA	NA
DENOVO188	-5.47251	3.03969e-08	3.39715e-07	Bacteria	Firmicutes	Bacilli	Lactobacillales	Aerococcaceae	Aerococcus	NA
DENOVO29	-6.00144	3.44292e-17	1.20834e-15	Bacteria	Firmicutes	Bacilli	Lactobacillales	Enterococcaceae	Enterococcus	NA
DENOVO6052	-6.78417	1.29612e-06	1.04342e-05	Bacteria	Firmicutes	Bacilli	Bacillales	Staphylococcaceae	Staphylococcus	NA
DENOVO41	-5.54069	1.0679e-17	3.95616e-16	Bacteria	Firmicutes	Bacilli	Bacillales	Staphylococcaceae	Staphylococcus	NA
DENOVO7662	-4.43429	3.96152e-05	0.000221989	Bacteria	Firmicutes	Bacilli	Lactobacillales	Streptococcaceae	Streptococcus	NA
DENOVO7794	-4.71601	0.00247234	0.00848357	Bacteria	Firmicutes	Bacilli	Lactobacillales	Streptococcaceae	Streptococcus	NA
DENOVO11518	-3.49953	0.000273093	0.0012516	Bacteria	Firmicutes	Bacilli	Lactobacillales	NA	NA	NA
DENOVO5999	-3.44185	0.0015303	0.00554093	Bacteria	Firmicutes	Bacilli	Lactobacillales	NA	NA	NA
DENOVO3478	-5.74698	2.57616e-05	0.00015361	Bacteria	Firmicutes	Bacilli	Lactobacillales	Streptococcaceae	Streptococcus	NA
DENOVO999	-8.73408	3.48747e-17	1.21333e-15	Bacteria	Firmicutes	Bacilli	Lactobacillales	Streptococcaceae	Streptococcus	NA
DENOVO2903	-5.84211	1.10774e-07	1.11358e-06	Bacteria	Firmicutes	Bacilli	Lactobacillales	Streptococcaceae	Streptococcus	NA
DENOVO460	-9.28735	4.38496e-15	1.11526e-13	Bacteria	Firmicutes	Bacilli	Lactobacillales	Bacillaceae	Streptococcus	NA
DENOVO4103	-5.72291	1.03028e-05	6.79104e-05	Bacteria	Firmicutes	Bacilli	Lactobacillales	Bacillaceae	Streptococcus	NA
DENOVO6092	-6.23847	2.51735e-08	2.84517e-07	Bacteria	Firmicutes	Bacilli	Bacillales	Staphylococcaceae	Staphylococcus	NA
DENOVO6101	-5.51864	2.54488e-07	2.34804e-06	Bacteria	Firmicutes	Bacilli	Bacillales	Bacillaceae	NA	NA
DENOVO6037	-4.27188	0.00102953	0.00392675	Bacteria	Firmicutes	Bacilli	Bacillales	Bacillaceae	NA	NA
DENOVO3883	-5.72794	4.61564e-07	4.08565e-06	Bacteria	Firmicutes	Bacilli	Lactobacillales	Bacillaceae	Streptococcus	NA
DENOVO1101	-9.29133	4.1656e-17	1.42449e-15	Bacteria	Firmicutes	Bacilli	Lactobacillales	NA	NA	NA
DENOVO4537	-8.16354	5.23539e-12	9.30968e-11	Bacteria	Firmicutes	Bacilli	Bacillales	Staphylococcaceae	Staphylococcus	aureus
DENOVO781	-9.93401	7.7604e-16	2.12667e-14	Bacteria	Firmicutes	Bacilli	Bacillales	Bacillaceae	NA	NA
DENOVO10483	-7.46066	3.55911e-16	1.01714e-14	Bacteria	Firmicutes	Bacilli	Bacillales	Staphylococcaceae	Staphylococcus	NA
DENOVO1544	-3.26579	1.66865e-05	0.00010383	Bacteria	Firmicutes	Bacilli	Bacillales	Staphylococcaceae	Staphylococcus	NA
DENOVO5532	-6.16088	9.84337e-06	6.52388e-05	Bacteria	Firmicutes	Bacilli	Bacillales	Staphylococcaceae	Staphylococcus	NA
DENOVO122	-8.16179	1.9442e-06	1.50459e-05	Bacteria	Firmicutes	Bacilli	Lactobacillales	Streptococcaceae	Streptococcus	NA
DENOVO3151	-5.74837	8.65276e-07	7.22749e-06	Bacteria	Firmicutes	Bacilli	Lactobacillales	Streptococcaceae	Streptococcus	NA
DENOVO4540	-4.95999	1.2186e-05	7.83865e-05	Bacteria	Firmicutes	Bacilli	Lactobacillales	Streptococcaceae	Streptococcus	NA
DENOVO47	-3.84586	1.08313e-09	1.52056e-08	Bacteria	Firmicutes	Bacilli	Lactobacillales	Streptococcaceae	Streptococcus	NA
DENOVO316	-6.06956	4.12775e-15	1.05866e-13	Bacteria	Firmicutes	Bacilli	Lactobacillales	Streptococcaceae	Streptococcus	NA
DENOVO10068	-6.16354	1.9844e-09	2.69138e-08	Bacteria	Firmicutes	Bacilli	Lactobacillales	Enterococcaceae	Enterococcus	NA
DENOVO9966	-4.97515	0.000701009	0.00282735	Bacteria	Firmicutes	Bacilli	Bacillales	Staphylococcaceae	Staphylococcus	NA
DENOVO6810	-6.21393	0.00204707	0.00715313	Bacteria	Firmicutes	Bacilli	Lactobacillales	Streptococcaceae	Streptococcus	NA
DENOVO1593	-6.78113	1.45276e-05	9.18243e-05	Bacteria	Firmicutes	Bacilli	Lactobacillales	Streptococcaceae	Streptococcus	NA
DENOVO3910	-6.54809	4.03953e-07	3.59959e-06	Bacteria	Firmicutes	Bacilli	Bacillales	Staphylococcaceae	Staphylococcus	NA
DENOVO4792	-6.01051	1.73763e-06	1.36587e-05	Bacteria	Firmicutes	Bacilli	Lactobacillales	Enterococcaceae	Enterococcus	NA
DENOVO2635	-7.0831	0.000995741	0.00381605	Bacteria	Firmicutes	Bacilli	Lactobacillales	Streptococcaceae	Streptococcus	NA
DENOVO3748	-5.32258	0.00120586	0.00449222	Bacteria	Firmicutes	Bacilli	Lactobacillales	Streptococcaceae	Streptococcus	NA
DENOVO4088	-5.08225	0.00137508	0.00506136	Bacteria	Firmicutes	Bacilli	Bacillales	Staphylococcaceae	Staphylococcus	NA
DENOVO3512	-5.51698	0.00110663	0.00418489	Bacteria	Firmicutes	Bacilli	Lactobacillales	Streptococcaceae	NA	NA
DENOVO5525	-6.14682	6.7474e-05	0.000358517	Bacteria	Firmicutes	Bacilli	Bacillales	Bacillaceae	NA	NA
DENOVO67	-4.77576	1.93116e-05	0.000118506	Bacteria	Firmicutes	Bacilli	Gemellales	Gemellaceae	NA	NA
DENOVO6848	-4.09964	0.00191145	0.00673806	Bacteria	Firmicutes	Bacilli	Lactobacillales	Streptococcaceae	Streptococcus	NA
DENOVO5484	-4.21729	0.00117579	0.00439657	Bacteria	Firmicutes	Bacilli	Lactobacillales	Streptococcaceae	Streptococcus	NA
DENOVO6039	-5.2402	0.000231909	0.00108269	Bacteria	Firmicutes	Bacilli	Lactobacillales	Streptococcaceae	Streptococcus	NA
DENOVO5733	-5.29827	1.29792e-05	8.30876e-05	Bacteria	Firmicutes	Bacilli	Lactobacillales	Streptococcaceae	Streptococcus	NA
DENOVO7185	-3.73398	0.00269479	0.00912943	Bacteria	Firmicutes	Bacilli	Bacillales	Staphylococcaceae	Staphylococcus	epidermidis
DENOVO6114	-4.29602	0.000240182	0.00111647	Bacteria	Firmicutes	Bacilli	Bacillales	Staphylococcaceae	Staphylococcus	NA
DENOVO7765	-4.08043	0.00110394	0.00417867	Bacteria	Firmicutes	Bacilli	Lactobacillales	Streptococcaceae	NA	NA
DENOVO6785	-6.25091	7.44117e-07	6.33969e-06	Bacteria	Firmicutes	Bacilli	Lactobacillales	Streptococcaceae	Streptococcus	NA
DENOVO4528	-6.57405	6.72924e-05	0.000358028	Bacteria	Firmicutes	Bacilli	Lactobacillales	Streptococcaceae	Streptococcus	NA
DENOVO6027	-5.54958	0.000756145	0.00300431	Bacteria	Firmicutes	Bacilli	Bacillales	Staphylococcaceae	Staphylococcus	NA
DENOVO5675	-3.85038	0.000231308	0.00108115	Bacteria	Firmicutes	Bacilli	Lactobacillales	Enterococcaceae	Enterococcus	NA
DENOVO4746	-5.34493	0.000724835	0.00290879	Bacteria	Firmicutes	Bacilli	NA	NA	NA	NA
DENOVO2328	-6.5355	0.00131794	0.00488248	Bacteria	Firmicutes	Bacilli	Lactobacillales	NA	NA	NA
DENOVO2372	-6.26065	2.30507e-05	0.000138894	Bacteria	Firmicutes	Bacilli	Lactobacillales	Leuconostocaceae	Leuconostoc	NA
DENOVO39	-25.4709	3.56852e-50	1.29797e-47	Bacteria	Firmicutes	Bacilli	Lactobacillales	Leuconostocaceae	Leuconostoc	NA
DENOVO210	-7.46898	1.29409e-10	1.94648e-09	Bacteria	Firmicutes	Bacilli	Lactobacillales	Leuconostocaceae	Leuconostoc	NA
DENOVO4292	-5.3925	0.00120216	0.00448525	Bacteria	Firmicutes	Bacilli	Lactobacillales	Streptococcaceae	Streptococcus	NA
DENOVO4752	-5.4751	0.00176625	0.00630399	Bacteria	Firmicutes	Bacilli	NA	NA	NA	NA
DENOVO49	-23.7052	3.88016e-10	5.58435e-09	Bacteria	Firmicutes	Bacilli	Lactobacillales	Lactobacillaceae	NA	NA
DENOVO5102	-5.92356	0.000134665	0.000668478	Bacteria	Firmicutes	Bacilli	Lactobacillales	Streptococcaceae	Streptococcus	NA
DENOVO3733	-5.476	3.12907e-07	2.84532e-06	Bacteria	Bacteroidetes	Bacteroidia	Bacteroidales	Bacteroidaceae	Paludibacter	NA
DENOVO4257	-4.00115	0.000138796	0.00068474	Bacteria	Bacteroidetes	Bacteroidia	Bacteroidales	Bacteroidaceae	Paludibacter	NA
DENOVO813	-7.75879	0.000575194	0.00239621	Bacteria	Bacteroidetes	Bacteroidia	Bacteroidales	Prevotellaceae	Prevotella	nanceiensis
DENOVO235	-7.26462	0.000502083	0.00215309	Bacteria	Bacteroidetes	Bacteroidia	Bacteroidales	Prevotellaceae	Prevotella	copri
DENOVO311	-8.88321	1.71197e-05	0.00010636	Bacteria	Bacteroidetes	Bacteroidia	Bacteroidales	Prevotellaceae	Prevotella	melaninogenica
DENOVO933	-5.85033	9.20241e-06	6.14672e-05	Bacteria	Bacteroidetes	Bacteroidia	Bacteroidales	[Paraprevotellaceae]	[Prevotella]	NA
DENOVO2346	-8.67171	1.91912e-05	0.000117948	Bacteria	Bacteroidetes	Bacteroidia	Bacteroidales	[Paraprevotellaceae]	[Prevotella]	NA
DENOVO136	-10.2757	6.63252e-27	6.63418e-25	Bacteria	Bacteroidetes	Bacteroidia	Bacteroidales	[Paraprevotellaceae]	[Prevotella]	NA
DENOVO5377	-3.47122	0.000948392	0.0036662	Bacteria	Bacteroidetes	Bacteroidia	Bacteroidales	Porphyromonadaceae	Dysgonomonas	NA
DENOVO1839	-3.35359	0.00145842	0.00531918	Bacteria	Bacteroidetes	Bacteroidia	Bacteroidales	Porphyromonadaceae	Dysgonomonas	NA
DENOVO6033	-5.454	5.07095e-05	0.00027529	Bacteria	Bacteroidetes	Bacteroidia	Bacteroidales	Porphyromonadaceae	Dysgonomonas	gadei
DENOVO2309	-6.83879	8.60693e-07	7.20425e-06	Bacteria	Bacteroidetes	Bacteroidia	Bacteroidales	Porphyromonadaceae	Dysgonomonas	NA
DENOVO2159	-5.60791	1.11904e-06	9.19355e-06	Bacteria	Bacteroidetes	Bacteroidia	Bacteroidales	Porphyromonadaceae	Dysgonomonas	NA
DENOVO2	-16.5208	7.81542e-94	3.12695e-90	Bacteria	Bacteroidetes	Bacteroidia	Bacteroidales	Porphyromonadaceae	Dysgonomonas	NA
DENOVO650	-4.2019	0.000803162	0.00316153	Bacteria	Bacteroidetes	Bacteroidia	Bacteroidales	Porphyromonadaceae	Dysgonomonas	NA
DENOVO1189	-6.71178	2.77051e-08	3.12248e-07	Bacteria	Bacteroidetes	Bacteroidia	Bacteroidales	Porphyromonadaceae	NA	NA
DENOVO1807	-5.27732	1.55915e-07	1.51412e-06	Bacteria	Bacteroidetes	Bacteroidia	Bacteroidales	Porphyromonadaceae	NA	NA
DENOVO816	-5.03309	3.20636e-07	2.88647e-06	Bacteria	Bacteroidetes	Bacteroidia	Bacteroidales	Porphyromonadaceae	Dysgonomonas	NA
DENOVO118	-8.02411	1.68951e-08	1.97653e-07	Bacteria	Bacteroidetes	Bacteroidia	Bacteroidales	Porphyromonadaceae	Dysgonomonas	NA
DENOVO209	-6.98965	3.09375e-13	6.2833e-12	Bacteria	Bacteroidetes	Bacteroidia	Bacteroidales	Porphyromonadaceae	Dysgonomonas	NA
DENOVO1599	-6.74521	3.57483e-09	4.68947e-08	Bacteria	Bacteroidetes	Bacteroidia	Bacteroidales	NA	NA	NA
DENOVO119	-8.31668	9.27664e-12	1.63506e-10	Bacteria	Bacteroidetes	Bacteroidia	Bacteroidales	Porphyromonadaceae	Dysgonomonas	NA
DENOVO639	-4.92691	4.85249e-06	3.46075e-05	Bacteria	Bacteroidetes	Bacteroidia	Bacteroidales	Porphyromonadaceae	Dysgonomonas	NA
DENOVO302	-7.98671	0.00164328	0.00589663	Bacteria	Bacteroidetes	Bacteroidia	Bacteroidales	Porphyromonadaceae	Porphyromonas	NA
DENOVO10226	-3.57951	0.00146431	0.00533578	Bacteria	Bacteroidetes	Bacteroidia	Bacteroidales	NA	NA	NA
DENOVO341	-6.75719	2.14548e-13	4.40209e-12	Bacteria	Bacteroidetes	Bacteroidia	Bacteroidales	Porphyromonadaceae	Dysgonomonas	NA
DENOVO3365	-5.36081	0.00222975	0.00773069	Bacteria	Bacteroidetes	Bacteroidia	Bacteroidales	Porphyromonadaceae	Dysgonomonas	NA
DENOVO2464	-7.04107	0.000528876	0.0022559	Bacteria	Proteobacteria	Betaproteobacteria	Burkholderiales	Comamonadaceae	NA	NA
DENOVO7743	-4.72346	1.3071e-06	1.05014e-05	Bacteria	Proteobacteria	Betaproteobacteria	Burkholderiales	NA	NA	NA
DENOVO2626	-5.07523	1.88252e-07	1.80191e-06	Bacteria	Proteobacteria	Betaproteobacteria	Rhodocyclales	Rhodocyclaceae	NA	NA
DENOVO628	-7.56372	7.07499e-17	2.35892e-15	Bacteria	Proteobacteria	Betaproteobacteria	Burkholderiales	Comamonadaceae	NA	NA
DENOVO12640	-6.02659	7.7793e-08	8.0219e-07	Bacteria	Proteobacteria	Betaproteobacteria	Burkholderiales	Comamonadaceae	NA	NA
DENOVO786	-9.0751	3.64745e-21	1.84727e-19	Bacteria	Proteobacteria	Betaproteobacteria	Burkholderiales	Comamonadaceae	NA	NA
DENOVO863	-7.55901	2.52986e-16	7.44263e-15	Bacteria	Proteobacteria	Betaproteobacteria	Burkholderiales	Comamonadaceae	Limnobacter	NA
DENOVO5113	-4.73456	1.13364e-05	7.38714e-05	Bacteria	Proteobacteria	Betaproteobacteria	Burkholderiales	Comamonadaceae	NA	NA
DENOVO5095	-5.9968	1.06533e-06	8.77035e-06	Bacteria	Proteobacteria	Betaproteobacteria	Burkholderiales	Comamonadaceae	NA	NA
DENOVO3376	-6.66441	1.03578e-05	6.81231e-05	Bacteria	Proteobacteria	Betaproteobacteria	Burkholderiales	Comamonadaceae	NA	NA
DENOVO4208	-4.84087	1.69658e-07	1.64359e-06	Bacteria	Proteobacteria	Betaproteobacteria	Burkholderiales	Comamonadaceae	NA	NA
DENOVO881	-8.9572	1.64315e-16	4.98049e-15	Bacteria	Proteobacteria	Betaproteobacteria	Burkholderiales	Comamonadaceae	NA	NA
DENOVO3743	-6.72815	8.1199e-09	1.00581e-07	Bacteria	Proteobacteria	Betaproteobacteria	Burkholderiales	Comamonadaceae	NA	NA
DENOVO5560	-5.30585	5.19273e-07	4.55616e-06	Bacteria	Proteobacteria	Betaproteobacteria	Burkholderiales	Comamonadaceae	NA	NA
DENOVO4143	-4.2827	1.82134e-05	0.00011263	Bacteria	Proteobacteria	Betaproteobacteria	Burkholderiales	Comamonadaceae	NA	NA
DENOVO2708	-7.90839	9.30964e-15	2.20401e-13	Bacteria	Proteobacteria	Betaproteobacteria	Burkholderiales	Comamonadaceae	NA	NA
DENOVO3952	-3.69569	0.000754788	0.00300189	Bacteria	Proteobacteria	Betaproteobacteria	Burkholderiales	Comamonadaceae	Tepidimonas	NA
DENOVO2367	-9.48644	1.34601e-19	5.72913e-18	Bacteria	Proteobacteria	Betaproteobacteria	Burkholderiales	Comamonadaceae	NA	NA
DENOVO3045	-6.89836	0.000777694	0.00307466	Bacteria	Proteobacteria	Betaproteobacteria	Burkholderiales	Comamonadaceae	NA	NA
DENOVO3232	-7.17176	0.000147601	0.000722832	Bacteria	Proteobacteria	Betaproteobacteria	Thiotrichales	Thiotrichaceae	Neisseria	subflava
DENOVO9417	-4.51093	0.000520277	0.00222634	Bacteria	Proteobacteria	Betaproteobacteria	Burkholderiales	NA	NA	NA
DENOVO250	-8.6696	1.57738e-23	1.05185e-21	Bacteria	Proteobacteria	Betaproteobacteria	Burkholderiales	Comamonadaceae	NA	NA
DENOVO6866	-6.66342	2.75018e-12	5.00157e-11	Bacteria	Proteobacteria	Betaproteobacteria	Burkholderiales	Comamonadaceae	NA	NA
DENOVO385	-8.00295	1.79983e-19	7.42383e-18	Bacteria	Proteobacteria	Betaproteobacteria	Burkholderiales	Comamonadaceae	Limnobacter	NA
DENOVO6993	-4.333	0.000285427	0.00130216	Bacteria	Proteobacteria	Betaproteobacteria	Burkholderiales	Comamonadaceae	Limnobacter	NA
DENOVO1162	-8.82824	2.5977e-25	2.16529e-23	Bacteria	Proteobacteria	Betaproteobacteria	Burkholderiales	Comamonadaceae	Limnobacter	NA
DENOVO2266	-4.37148	1.35604e-05	8.65316e-05	Bacteria	Proteobacteria	Betaproteobacteria	Burkholderiales	Comamonadaceae	Tepidimonas	NA
DENOVO3352	-4.23159	0.000864538	0.00338787	Bacteria	Proteobacteria	Betaproteobacteria	Burkholderiales	NA	NA	NA
DENOVO4790	-5.21531	0.00163704	0.00587951	Bacteria	Proteobacteria	Betaproteobacteria	Burkholderiales	Oxalobacteraceae	NA	NA
DENOVO2637	-7.60842	0.000324691	0.00145638	Bacteria	Proteobacteria	Betaproteobacteria	Burkholderiales	Oxalobacteraceae	Ralstonia	NA
DENOVO729	-8.62024	2.27913e-07	2.13056e-06	Bacteria	Proteobacteria	Betaproteobacteria	Burkholderiales	Oxalobacteraceae	Ralstonia	NA
DENOVO3791	-5.87464	0.00216076	0.00750452	Bacteria	Proteobacteria	Betaproteobacteria	Burkholderiales	Oxalobacteraceae	Ralstonia	NA
DENOVO6065	-6.24454	0.000988446	0.00379716	Bacteria	Proteobacteria	Betaproteobacteria	Burkholderiales	Oxalobacteraceae	Ralstonia	NA
DENOVO4314	-7.16262	5.33422e-06	3.74425e-05	Bacteria	Proteobacteria	Betaproteobacteria	Burkholderiales	Oxalobacteraceae	Ralstonia	NA
DENOVO673	-9.56232	1.58527e-10	2.35787e-09	Bacteria	Proteobacteria	Betaproteobacteria	Burkholderiales	Oxalobacteraceae	Ralstonia	NA
DENOVO26	-6.17739	0.000261107	0.00119961	Bacteria	Proteobacteria	Betaproteobacteria	Burkholderiales	Comamonadaceae	NA	NA
DENOVO1643	-3.28689	7.10279e-05	0.000375903	Bacteria	Proteobacteria	Betaproteobacteria	NA	NA	NA	NA
DENOVO5740	-5.05507	0.000301919	0.00137114	Bacteria	Proteobacteria	Betaproteobacteria	Burkholderiales	Comamonadaceae	NA	NA
DENOVO1266	-8.24312	6.82977e-15	1.67644e-13	Bacteria	Proteobacteria	Betaproteobacteria	Burkholderiales	Comamonadaceae	NA	NA
DENOVO3133	-5.14138	1.87082e-07	1.795e-06	Bacteria	Proteobacteria	Betaproteobacteria	Burkholderiales	Comamonadaceae	NA	NA
DENOVO3728	-6.2024	4.10568e-09	5.35076e-08	Bacteria	Proteobacteria	Betaproteobacteria	Burkholderiales	Comamonadaceae	Limnobacter	NA
DENOVO762	-7.25004	2.27963e-15	6.00054e-14	Bacteria	Proteobacteria	Betaproteobacteria	NA	NA	NA	NA
DENOVO10124	-4.50477	0.00175701	0.00627662	Bacteria	Proteobacteria	Betaproteobacteria	Burkholderiales	Comamonadaceae	Methylibium	NA
DENOVO2107	-5.50977	0.000317839	0.00142724	Bacteria	Proteobacteria	Betaproteobacteria	Burkholderiales	Comamonadaceae	NA	NA
DENOVO1867	-6.62528	1.79092e-05	0.000111093	Bacteria	Proteobacteria	Betaproteobacteria	Burkholderiales	Comamonadaceae	NA	NA
DENOVO4121	-7.3084	2.98678e-08	3.35677e-07	Bacteria	Proteobacteria	Betaproteobacteria	Burkholderiales	Comamonadaceae	NA	NA
DENOVO438	-12.4167	6.69372e-17	2.25055e-15	Bacteria	Proteobacteria	Betaproteobacteria	Burkholderiales	Comamonadaceae	NA	NA
DENOVO7607	-5.04738	9.93305e-05	0.000508324	Bacteria	Proteobacteria	Betaproteobacteria	Burkholderiales	Comamonadaceae	NA	NA
DENOVO6889	-8.53451	1.13144e-06	9.2764e-06	Bacteria	Proteobacteria	Betaproteobacteria	Burkholderiales	Comamonadaceae	NA	NA
DENOVO6005	-5.00753	0.000197183	0.000936971	Bacteria	Proteobacteria	Betaproteobacteria	Burkholderiales	Comamonadaceae	NA	NA
DENOVO3132	-6.35845	1.12344e-05	7.35662e-05	Bacteria	Proteobacteria	Betaproteobacteria	Burkholderiales	Comamonadaceae	NA	NA
DENOVO2701	-6.90216	4.30471e-07	3.81888e-06	Bacteria	Proteobacteria	Betaproteobacteria	Burkholderiales	Comamonadaceae	Methylibium	NA
DENOVO11550	-5.12486	6.48898e-08	6.85024e-07	Bacteria	Proteobacteria	Betaproteobacteria	Burkholderiales	Comamonadaceae	NA	NA
DENOVO11810	-6.40873	2.72493e-05	0.000160566	Bacteria	Proteobacteria	Betaproteobacteria	Burkholderiales	Comamonadaceae	NA	NA
DENOVO701	-11.461	1.16552e-08	1.4046e-07	Bacteria	Proteobacteria	Betaproteobacteria	Burkholderiales	Comamonadaceae	NA	NA
DENOVO4102	-6.72605	7.35388e-05	0.000386634	Bacteria	Proteobacteria	Betaproteobacteria	Burkholderiales	Comamonadaceae	NA	NA
DENOVO6672	-7.02811	1.74661e-08	2.03145e-07	Bacteria	Proteobacteria	Betaproteobacteria	Burkholderiales	Comamonadaceae	NA	NA
DENOVO541	-10.2552	1.52553e-30	2.03455e-28	Bacteria	Proteobacteria	Betaproteobacteria	Burkholderiales	Comamonadaceae	NA	NA
DENOVO11950	-4.81853	4.01292e-06	2.93522e-05	Bacteria	Proteobacteria	Betaproteobacteria	Burkholderiales	Comamonadaceae	NA	NA
DENOVO2316	-5.30947	8.14804e-07	6.86322e-06	Bacteria	Proteobacteria	Betaproteobacteria	Burkholderiales	Comamonadaceae	NA	NA
DENOVO2070	-4.00375	0.000202612	0.000958258	Bacteria	Proteobacteria	Betaproteobacteria	Burkholderiales	Comamonadaceae	Tepidimonas	NA
DENOVO1796	-10.9439	3.27184e-13	6.54532e-12	Bacteria	Proteobacteria	Betaproteobacteria	Burkholderiales	Comamonadaceae	NA	NA
DENOVO1256	-10.0409	3.87726e-13	7.71786e-12	Bacteria	Proteobacteria	Betaproteobacteria	Burkholderiales	Comamonadaceae	NA	NA
DENOVO2571	-10.0305	2.60251e-09	3.48248e-08	Bacteria	Proteobacteria	Betaproteobacteria	Burkholderiales	Comamonadaceae	NA	NA
DENOVO4551	-5.92183	0.00113319	0.00426517	Bacteria	Proteobacteria	Betaproteobacteria	Burkholderiales	Rhodocyclaceae	Methylibium	NA
DENOVO6029	-5.29274	6.52915e-08	6.8745e-07	Bacteria	Proteobacteria	Betaproteobacteria	Enterobacteriales	Enterobacteriaceae	NA	NA
DENOVO4296	-6.38393	1.60685e-05	0.000100453	Bacteria	Proteobacteria	Betaproteobacteria	Burkholderiales	Comamonadaceae	NA	NA
DENOVO416	-5.14962	0.000483642	0.0020807	Bacteria	Proteobacteria	Betaproteobacteria	Burkholderiales	Comamonadaceae	NA	NA
DENOVO1478	-7.23586	7.58095e-09	9.47856e-08	Bacteria	Proteobacteria	Betaproteobacteria	Burkholderiales	Comamonadaceae	NA	NA
DENOVO2269	-5.48362	4.44755e-05	0.000246463	Bacteria	Proteobacteria	Betaproteobacteria	Burkholderiales	Comamonadaceae	NA	NA
DENOVO104	-9.37048	4.40416e-15	1.11526e-13	Bacteria	Proteobacteria	Betaproteobacteria	Burkholderiales	Comamonadaceae	NA	NA
DENOVO258	-6.82878	0.000241109	0.00111782	Bacteria	Proteobacteria	Betaproteobacteria	Burkholderiales	Comamonadaceae	Methylibium	NA
DENOVO420	-11.3894	7.08503e-22	3.8307e-20	Bacteria	Proteobacteria	Betaproteobacteria	Burkholderiales	Comamonadaceae	NA	NA
DENOVO7942	-7.36146	2.68269e-05	0.000158779	Bacteria	Proteobacteria	Betaproteobacteria	Burkholderiales	Comamonadaceae	NA	NA
DENOVO10085	-7.34698	3.15311e-07	2.86068e-06	Bacteria	Proteobacteria	Betaproteobacteria	Burkholderiales	Comamonadaceae	NA	NA
DENOVO58	-16.3085	7.37842e-46	2.10865e-43	Bacteria	Proteobacteria	Betaproteobacteria	Burkholderiales	Comamonadaceae	NA	NA
DENOVO256	-12.6534	1.18715e-27	1.397e-25	Bacteria	Proteobacteria	Betaproteobacteria	Burkholderiales	Comamonadaceae	NA	NA
DENOVO9980	-5.42532	1.82189e-06	1.42093e-05	Bacteria	Proteobacteria	Betaproteobacteria	Burkholderiales	Comamonadaceae	NA	NA
DENOVO1192	-8.76538	8.94503e-17	2.88622e-15	Bacteria	Proteobacteria	Betaproteobacteria	Burkholderiales	Comamonadaceae	NA	NA
DENOVO6883	-6.54807	5.76113e-10	8.20295e-09	Bacteria	Proteobacteria	Betaproteobacteria	Burkholderiales	Comamonadaceae	NA	NA
DENOVO4773	-4.89522	5.99943e-06	4.18183e-05	Bacteria	Proteobacteria	Betaproteobacteria	Burkholderiales	Comamonadaceae	NA	NA
DENOVO75	-14.606	7.20896e-33	1.25405e-30	Bacteria	Proteobacteria	Betaproteobacteria	Burkholderiales	Comamonadaceae	NA	NA
DENOVO3366	-7.0116	3.69726e-06	2.71925e-05	Bacteria	Proteobacteria	Betaproteobacteria	Rhodocyclales	Rhodocyclaceae	NA	NA
DENOVO3649	-4.32475	0.0002449	0.00113277	Bacteria	Proteobacteria	Betaproteobacteria	Burkholderiales	Rhodocyclaceae	Methylibium	NA
DENOVO5117	-5.31326	4.25901e-06	3.09823e-05	Bacteria	Firmicutes	Betaproteobacteria	Bacillales	Rhodocyclaceae	Staphylococcus	NA
DENOVO11145	-5.53459	1.49938e-05	9.43244e-05	Bacteria	Proteobacteria	Betaproteobacteria	Burkholderiales	NA	NA	NA
DENOVO5932	-5.38661	0.000326323	0.00146206	Bacteria	Proteobacteria	Betaproteobacteria	Burkholderiales	Comamonadaceae	NA	NA
DENOVO3607	-6.65055	3.05735e-06	2.29072e-05	Bacteria	Proteobacteria	Betaproteobacteria	Burkholderiales	Comamonadaceae	NA	NA
DENOVO5180	-6.22342	4.93131e-06	3.49826e-05	Bacteria	Proteobacteria	Betaproteobacteria	Burkholderiales	Comamonadaceae	NA	NA
DENOVO1768	-9.2411	1.93895e-16	5.78934e-15	Bacteria	Proteobacteria	Betaproteobacteria	Burkholderiales	Comamonadaceae	NA	NA
DENOVO5508	-4.75025	0.00190817	0.00673244	Bacteria	Proteobacteria	Betaproteobacteria	Rhodocyclales	Rhodocyclaceae	NA	NA
DENOVO789	-9.42462	2.31219e-09	3.10438e-08	Bacteria	Proteobacteria	Betaproteobacteria	Burkholderiales	NA	NA	NA
DENOVO2030	-8.85631	2.55203e-05	0.000152626	Bacteria	Proteobacteria	Betaproteobacteria	Burkholderiales	Comamonadaceae	NA	NA
DENOVO3795	-3.30675	0.000627495	0.00257763	Bacteria	Proteobacteria	Betaproteobacteria	Burkholderiales	Oxalobacteraceae	Janthinobacterium	lividum
DENOVO3159	-3.57516	0.00115207	0.00432405	Bacteria	Proteobacteria	Betaproteobacteria	Burkholderiales	Alcaligenaceae	NA	NA
DENOVO3581	-4.27095	1.76607e-06	1.3855e-05	Bacteria	Proteobacteria	Betaproteobacteria	Burkholderiales	Comamonadaceae	NA	NA
DENOVO2072	-8.70393	2.76327e-21	1.41741e-19	Bacteria	Proteobacteria	Betaproteobacteria	Burkholderiales	Comamonadaceae	NA	NA
DENOVO827	-8.63319	3.28486e-19	1.34109e-17	Bacteria	Proteobacteria	Betaproteobacteria	Burkholderiales	Comamonadaceae	NA	NA
DENOVO4921	-4.59057	2.15101e-05	0.000130793	Bacteria	Proteobacteria	Betaproteobacteria	NA	NA	NA	NA
DENOVO2020	-3.89818	3.44072e-05	0.000196101	Bacteria	Proteobacteria	Betaproteobacteria	Burkholderiales	Oxalobacteraceae	Janthinobacterium	lividum
DENOVO2828	-5.37413	2.11076e-06	1.62719e-05	Bacteria	Proteobacteria	Betaproteobacteria	Burkholderiales	Oxalobacteraceae	Janthinobacterium	lividum
DENOVO2972	-2.90347	0.00135745	0.00500567	Bacteria	Proteobacteria	Betaproteobacteria	Burkholderiales	Oxalobacteraceae	Janthinobacterium	lividum
DENOVO8866	-3.80639	0.00117167	0.00438528	Bacteria	Proteobacteria	Betaproteobacteria	Burkholderiales	Oxalobacteraceae	Janthinobacterium	NA
DENOVO8848	3.52265	7.46312e-07	6.33969e-06	Bacteria	Proteobacteria	Betaproteobacteria	Burkholderiales	Oxalobacteraceae	Janthinobacterium	lividum
DENOVO5123	2.53361	0.000558701	0.00234742	Bacteria	Proteobacteria	Betaproteobacteria	Burkholderiales	Oxalobacteraceae	Janthinobacterium	NA
DENOVO720	4.13575	5.54325e-16	1.55095e-14	Bacteria	Proteobacteria	Betaproteobacteria	Burkholderiales	Oxalobacteraceae	Janthinobacterium	lividum
DENOVO2424	-8.38107	1.12542e-11	1.97491e-10	Bacteria	Proteobacteria	Betaproteobacteria	Burkholderiales	Comamonadaceae	Limnobacter	NA
DENOVO5679	-5.68575	0.000537862	0.00228935	Bacteria	Proteobacteria	Betaproteobacteria	Burkholderiales	Alcaligenaceae	NA	NA
DENOVO2821	-6.84314	4.77387e-08	5.17623e-07	Bacteria	Proteobacteria	Betaproteobacteria	Burkholderiales	NA	NA	NA
DENOVO5299	-3.93205	0.000750095	0.00298917	Bacteria	Proteobacteria	Betaproteobacteria	Burkholderiales	Alcaligenaceae	NA	NA
DENOVO3919	-6.51048	5.94434e-11	9.51332e-10	Bacteria	Proteobacteria	Betaproteobacteria	Burkholderiales	Comamonadaceae	NA	NA
DENOVO877	-5.31616	0.00127242	0.00473138	Bacteria	Proteobacteria	Betaproteobacteria	Burkholderiales	Alcaligenaceae	NA	NA
DENOVO1985	-5.85663	4.52334e-05	0.000249971	Bacteria	Proteobacteria	Betaproteobacteria	Neisseriales	Neisseriaceae	NA	NA
DENOVO2111	-7.16641	1.1217e-08	1.35586e-07	Bacteria	Proteobacteria	Betaproteobacteria	Neisseriales	Neisseriaceae	Kingella	NA
DENOVO3235	-6.74215	0.000547592	0.00231625	Bacteria	Proteobacteria	Betaproteobacteria	NA	NA	NA	NA
DENOVO1662	-5.26234	1.02418e-05	6.76197e-05	Bacteria	Proteobacteria	Betaproteobacteria	Burkholderiales	NA	NA	NA
DENOVO87	-8.87694	2.56836e-23	1.63112e-21	Bacteria	Proteobacteria	Betaproteobacteria	Neisseriales	Neisseriaceae	Chromobacterium	NA
DENOVO260	-5.98849	0.0026902	0.00912162	Bacteria	Proteobacteria	Betaproteobacteria	Procabacteriales	Procabacteriaceae	NA	NA
DENOVO230	-9.05845	4.2389e-22	2.38871e-20	Bacteria	Proteobacteria	Betaproteobacteria	Burkholderiales	Comamonadaceae	Limnobacter	NA
DENOVO6911	-4.03087	0.000189225	0.000900225	Bacteria	Proteobacteria	Betaproteobacteria	Burkholderiales	Oxalobacteraceae	NA	NA
DENOVO154	-7.30202	8.65018e-11	1.34145e-09	Bacteria	Proteobacteria	Betaproteobacteria	Burkholderiales	Oxalobacteraceae	NA	NA
DENOVO7029	-4.39087	0.00193975	0.00682579	Bacteria	Proteobacteria	Betaproteobacteria	Rhodocyclales	Rhodocyclaceae	Zoogloea	NA
DENOVO3896	-6.19647	2.46073e-12	4.51624e-11	Bacteria	Proteobacteria	Betaproteobacteria	Burkholderiales	Oxalobacteraceae	NA	NA
DENOVO10080	-8.93259	3.76567e-12	6.75626e-11	Bacteria	Proteobacteria	Betaproteobacteria	Burkholderiales	Comamonadaceae	NA	NA
DENOVO2073	-3.99684	7.76638e-05	0.000406305	Bacteria	Proteobacteria	Betaproteobacteria	Burkholderiales	Burkholderiaceae	Burkholderia	NA
DENOVO1102	-5.74068	2.43162e-07	2.25206e-06	Bacteria	Proteobacteria	Betaproteobacteria	Burkholderiales	Oxalobacteraceae	NA	NA
DENOVO6318	-5.97031	4.23627e-08	4.6564e-07	Bacteria	Proteobacteria	Betaproteobacteria	Burkholderiales	Burkholderiaceae	Burkholderia	NA
DENOVO12101	-5.98142	7.57256e-11	1.18351e-09	Bacteria	Proteobacteria	Betaproteobacteria	NA	NA	NA	NA
DENOVO1554	-1.7341	0.00276771	0.00933694	Bacteria	Proteobacteria	Betaproteobacteria	Burkholderiales	Burkholderiaceae	Burkholderia	NA
DENOVO4116	-9.41271	2.02166e-13	4.16941e-12	Bacteria	Proteobacteria	Betaproteobacteria	Burkholderiales	Burkholderiaceae	NA	NA
DENOVO5121	-9.00113	3.53305e-17	1.2186e-15	Bacteria	Proteobacteria	Betaproteobacteria	Burkholderiales	Comamonadaceae	Limnobacter	NA
DENOVO143	-10.1093	9.05434e-31	1.2938e-28	Bacteria	Proteobacteria	Betaproteobacteria	Burkholderiales	Comamonadaceae	Limnobacter	NA
DENOVO98	-4.01855	0.000635886	0.00260524	Bacteria	Proteobacteria	Betaproteobacteria	Burkholderiales	NA	NA	NA
DENOVO7493	-6.19335	1.28928e-11	2.25259e-10	Bacteria	Proteobacteria	Betaproteobacteria	Burkholderiales	Burkholderiaceae	NA	NA
DENOVO5092	-5.03354	6.72204e-07	5.78385e-06	Bacteria	Proteobacteria	Betaproteobacteria	Burkholderiales	NA	NA	NA
DENOVO7247	-7.65256	1.98885e-14	4.59992e-13	Bacteria	Proteobacteria	Betaproteobacteria	Burkholderiales	Comamonadaceae	NA	NA
DENOVO367	-12.1968	6.53244e-26	5.94007e-24	Bacteria	Proteobacteria	Betaproteobacteria	Burkholderiales	Comamonadaceae	NA	NA
DENOVO5516	-8.72943	3.86509e-14	8.63923e-13	Bacteria	Proteobacteria	Betaproteobacteria	Burkholderiales	Oxalobacteraceae	NA	NA
DENOVO681	-8.71171	3.49152e-19	1.41107e-17	Bacteria	Proteobacteria	Betaproteobacteria	Burkholderiales	Alcaligenaceae	Achromobacter	NA
DENOVO10307	-6.03777	6.94832e-06	4.76848e-05	Bacteria	Proteobacteria	Betaproteobacteria	Burkholderiales	Oxalobacteraceae	NA	NA
DENOVO6599	-6.26574	0.000179138	0.000856311	Bacteria	Proteobacteria	Betaproteobacteria	Burkholderiales	Comamonadaceae	NA	NA
DENOVO445	-7.5652	5.84967e-06	4.08456e-05	Bacteria	Proteobacteria	Betaproteobacteria	Rhodocyclales	Rhodocyclaceae	NA	NA
DENOVO511	-7.29951	0.000988912	0.00379716	Bacteria	Proteobacteria	Betaproteobacteria	Rhodocyclales	Rhodocyclaceae	Dok59	NA
DENOVO646	-5.29507	0.00226745	0.00783424	Bacteria	Proteobacteria	Betaproteobacteria	Burkholderiales	Burkholderiaceae	Burkholderia	NA
DENOVO106	-7.45578	2.80221e-14	6.40666e-13	Bacteria	Proteobacteria	Betaproteobacteria	Burkholderiales	Burkholderiaceae	Burkholderia	NA
DENOVO6228	-3.84735	0.000984418	0.00378717	Bacteria	Proteobacteria	Betaproteobacteria	Burkholderiales	Comamonadaceae	Tepidimonas	NA
DENOVO2063	-5.81839	8.36829e-05	0.00043539	Bacteria	Proteobacteria	Betaproteobacteria	Burkholderiales	Comamonadaceae	NA	NA
DENOVO6807	-7.64265	8.80085e-17	2.86278e-15	Bacteria	Proteobacteria	Betaproteobacteria	Burkholderiales	Comamonadaceae	NA	NA
DENOVO3473	-6.52983	2.67735e-05	0.000158779	Bacteria	Proteobacteria	Betaproteobacteria	Burkholderiales	Comamonadaceae	NA	NA
DENOVO8510	-4.64136	1.22673e-05	7.87822e-05	Bacteria	Proteobacteria	Betaproteobacteria	Burkholderiales	Oxalobacteraceae	Janthinobacterium	lividum
DENOVO3150	-3.83181	4.93116e-06	3.49826e-05	Bacteria	Proteobacteria	Betaproteobacteria	Burkholderiales	Comamonadaceae	NA	NA
DENOVO5208	-5.10571	0.00112484	0.00424172	Bacteria	Proteobacteria	Betaproteobacteria	Burkholderiales	Comamonadaceae	Methylibium	NA
DENOVO33	-6.71712	2.95072e-25	2.36117e-23	Bacteria	Proteobacteria	Betaproteobacteria	Burkholderiales	Comamonadaceae	NA	NA
DENOVO2415	-10.7582	1.56472e-23	1.05185e-21	Bacteria	Proteobacteria	Betaproteobacteria	Burkholderiales	Comamonadaceae	NA	NA
DENOVO1078	-8.96273	4.99042e-15	1.24017e-13	Bacteria	Proteobacteria	Betaproteobacteria	Burkholderiales	Comamonadaceae	Rubrivivax	gelatinosus
DENOVO8888	-4.7535	9.8486e-06	6.52388e-05	Bacteria	Proteobacteria	Betaproteobacteria	Burkholderiales	Comamonadaceae	NA	NA
DENOVO2581	-4.49362	4.87466e-07	4.28648e-06	Bacteria	Proteobacteria	Betaproteobacteria	Burkholderiales	Comamonadaceae	NA	NA
DENOVO1830	-4.41466	0.00075388	0.00300127	Bacteria	Proteobacteria	Betaproteobacteria	Burkholderiales	Comamonadaceae	NA	NA
DENOVO1853	-8.55171	4.64768e-09	5.97921e-08	Bacteria	Proteobacteria	Betaproteobacteria	Burkholderiales	Comamonadaceae	NA	NA
DENOVO22	-12.5345	8.76738e-50	2.92319e-47	Bacteria	Proteobacteria	Betaproteobacteria	Burkholderiales	Comamonadaceae	Tepidimonas	NA
DENOVO2710	-8.97623	2.30097e-14	5.29091e-13	Bacteria	Proteobacteria	Betaproteobacteria	Burkholderiales	Comamonadaceae	NA	NA
DENOVO1301	-4.16306	4.54028e-08	4.94978e-07	Bacteria	Proteobacteria	Betaproteobacteria	Burkholderiales	Comamonadaceae	NA	NA
DENOVO2182	-4.901	1.37648e-05	8.75567e-05	Bacteria	Proteobacteria	Betaproteobacteria	Burkholderiales	Comamonadaceae	Tepidimonas	NA
DENOVO5677	-6.13658	1.18183e-08	1.41846e-07	Bacteria	Proteobacteria	Betaproteobacteria	Burkholderiales	Comamonadaceae	Tepidimonas	NA
DENOVO2112	-4.34751	5.19975e-05	0.000281518	Bacteria	Proteobacteria	Betaproteobacteria	Burkholderiales	NA	NA	NA
DENOVO509	-9.39376	4.52705e-21	2.23614e-19	Bacteria	Proteobacteria	Betaproteobacteria	Burkholderiales	Comamonadaceae	Limnobacter	NA
DENOVO91	-8.33597	2.82511e-11	4.83046e-10	Bacteria	Proteobacteria	Betaproteobacteria	Rhodocyclales	Rhodocyclaceae	Dechloromonas	NA
DENOVO7397	-7.02909	3.21519e-06	2.39108e-05	Bacteria	Proteobacteria	Betaproteobacteria	NA	NA	NA	NA
DENOVO332	-6.42079	6.715e-06	4.62422e-05	Bacteria	Proteobacteria	Betaproteobacteria	Burkholderiales	Comamonadaceae	Comamonas	NA
DENOVO6875	-4.89814	6.4348e-05	0.000344654	Bacteria	Proteobacteria	Betaproteobacteria	Burkholderiales	Comamonadaceae	Limnobacter	NA
DENOVO3138	-4.78885	0.000714757	0.0028799	Bacteria	Proteobacteria	Betaproteobacteria	Burkholderiales	Comamonadaceae	Limnobacter	NA
DENOVO799	-7.59012	1.57383e-16	4.84376e-15	Bacteria	Proteobacteria	Betaproteobacteria	Burkholderiales	Comamonadaceae	NA	NA
DENOVO152	7.74672	0.000108995	0.000552014	Bacteria	Proteobacteria	Betaproteobacteria	Neisseriales	Neisseriaceae	Chromobacterium	NA
DENOVO9043	-6.76988	1.04717e-12	2.00465e-11	Bacteria	Proteobacteria	Betaproteobacteria	Burkholderiales	Comamonadaceae	NA	NA
DENOVO433	-7.15358	1.58111e-13	3.29481e-12	Bacteria	Proteobacteria	Betaproteobacteria	Burkholderiales	Comamonadaceae	Comamonas	NA
DENOVO325	-4.35756	0.00245587	0.00843427	Bacteria	Proteobacteria	Betaproteobacteria	Burkholderiales	Comamonadaceae	Polaromonas	NA
DENOVO11519	-4.91063	1.17229e-05	7.57727e-05	Bacteria	Proteobacteria	Betaproteobacteria	Burkholderiales	Comamonadaceae	Comamonas	NA
DENOVO17	-8.04921	1.37733e-16	4.33914e-15	Bacteria	Proteobacteria	Betaproteobacteria	Burkholderiales	Comamonadaceae	Comamonas	NA
DENOVO1218	-6.1214	2.33192e-10	3.40512e-09	Bacteria	Proteobacteria	Betaproteobacteria	Burkholderiales	Oxalobacteraceae	NA	NA
DENOVO1993	-5.00721	1.33289e-07	1.31352e-06	Bacteria	Proteobacteria	Betaproteobacteria	Burkholderiales	Comamonadaceae	NA	NA
DENOVO190	-12.2292	1.60569e-28	1.94677e-26	Bacteria	Proteobacteria	Betaproteobacteria	Burkholderiales	Comamonadaceae	NA	NA
DENOVO5474	-3.80357	0.000936151	0.0036294	Bacteria	Proteobacteria	Betaproteobacteria	Burkholderiales	Comamonadaceae	NA	NA
DENOVO4500	-8.6508	6.94197e-15	1.69359e-13	Bacteria	Proteobacteria	Betaproteobacteria	Burkholderiales	Comamonadaceae	NA	NA
DENOVO63	-14.5133	2.45973e-25	2.09391e-23	Bacteria	Proteobacteria	Betaproteobacteria	Burkholderiales	Comamonadaceae	NA	NA
DENOVO2678	-5.86846	0.000500538	0.00214877	Bacteria	Proteobacteria	Betaproteobacteria	Burkholderiales	Comamonadaceae	NA	NA
DENOVO2744	-4.73078	9.78836e-05	0.000502737	Bacteria	Proteobacteria	Betaproteobacteria	Burkholderiales	Comamonadaceae	NA	NA
DENOVO2515	-8.01251	3.90834e-16	1.10903e-14	Bacteria	Proteobacteria	Betaproteobacteria	Burkholderiales	Comamonadaceae	NA	NA
DENOVO3900	-9.00885	4.30542e-21	2.15325e-19	Bacteria	Proteobacteria	Betaproteobacteria	Burkholderiales	Comamonadaceae	NA	NA
DENOVO6246	-7.35379	2.31492e-15	6.05358e-14	Bacteria	Proteobacteria	Betaproteobacteria	Burkholderiales	Comamonadaceae	Limnobacter	NA
DENOVO4	-14.5317	1.48735e-60	6.61211e-58	Bacteria	Proteobacteria	Betaproteobacteria	Burkholderiales	Comamonadaceae	Limnobacter	NA
DENOVO534	-8.92213	1.89933e-18	7.45022e-17	Bacteria	Proteobacteria	Betaproteobacteria	Burkholderiales	Comamonadaceae	Methylibium	NA
DENOVO8897	-3.80622	0.000790473	0.00311902	Bacteria	Proteobacteria	Betaproteobacteria	Burkholderiales	NA	NA	NA
DENOVO4600	-11.893	1.16577e-29	1.45757e-27	Bacteria	Proteobacteria	Betaproteobacteria	Burkholderiales	Comamonadaceae	NA	NA
DENOVO394	-11.2266	4.37627e-26	4.07197e-24	Bacteria	Proteobacteria	Betaproteobacteria	Burkholderiales	NA	NA	NA
DENOVO7980	-5.43921	1.8322e-07	1.77069e-06	Bacteria	Proteobacteria	Betaproteobacteria	Burkholderiales	Comamonadaceae	Limnobacter	NA
DENOVO133	-9.04077	1.6853e-22	9.63269e-21	Bacteria	Proteobacteria	Betaproteobacteria	Burkholderiales	Comamonadaceae	Comamonas	NA
DENOVO6864	-11.4678	2.75125e-27	2.89677e-25	Bacteria	Proteobacteria	Betaproteobacteria	Burkholderiales	Comamonadaceae	NA	NA
DENOVO543	-8.78547	1.31549e-20	6.19208e-19	Bacteria	Proteobacteria	Betaproteobacteria	Burkholderiales	Comamonadaceae	NA	NA
DENOVO9578	-4.66934	0.000575546	0.00239621	Bacteria	Proteobacteria	Betaproteobacteria	Burkholderiales	Comamonadaceae	Comamonas	NA
DENOVO7984	-6.82575	1.15725e-06	9.43006e-06	Bacteria	Proteobacteria	Betaproteobacteria	Burkholderiales	Comamonadaceae	NA	NA
DENOVO51	-16.2563	3.48777e-46	1.07343e-43	Bacteria	Proteobacteria	Betaproteobacteria	Burkholderiales	Comamonadaceae	Limnobacter	NA
DENOVO9729	-4.54969	0.000356691	0.00158922	Bacteria	Proteobacteria	Betaproteobacteria	Burkholderiales	Comamonadaceae	Methylibium	NA
DENOVO53	-13.2368	2.9862e-37	6.2883e-35	Bacteria	Proteobacteria	Betaproteobacteria	Burkholderiales	Comamonadaceae	Methylibium	NA
DENOVO10861	-5.48252	3.59995e-05	0.000203726	Bacteria	Proteobacteria	Betaproteobacteria	Burkholderiales	Comamonadaceae	Limnobacter	NA
DENOVO10151	-6.62507	0.000246031	0.00113669	Bacteria	Proteobacteria	Betaproteobacteria	Burkholderiales	Comamonadaceae	Limnobacter	NA
DENOVO3477	-10.3867	1.74907e-19	7.2896e-18	Bacteria	Proteobacteria	Betaproteobacteria	Burkholderiales	Comamonadaceae	Limnobacter	NA
DENOVO264	-6.33103	0.00191654	0.00675008	Bacteria	Proteobacteria	Betaproteobacteria	Rhodocyclales	Rhodocyclaceae	Zoogloea	NA
DENOVO4813	-7.09914	7.28477e-11	1.14749e-09	Bacteria	Proteobacteria	Betaproteobacteria	Burkholderiales	Comamonadaceae	Methylibium	NA
DENOVO4546	-5.35637	7.80602e-09	9.69935e-08	Bacteria	Proteobacteria	Betaproteobacteria	Burkholderiales	Comamonadaceae	Methylibium	NA
DENOVO4309	-4.5892	2.567e-05	0.000153292	Bacteria	Proteobacteria	Betaproteobacteria	Burkholderiales	Comamonadaceae	Methylibium	NA
DENOVO8765	-3.81308	0.00104062	0.00396527	Bacteria	Proteobacteria	Betaproteobacteria	Burkholderiales	Comamonadaceae	Methylibium	NA
DENOVO229	-8.79422	6.7173e-21	3.27755e-19	Bacteria	Proteobacteria	Betaproteobacteria	Burkholderiales	Comamonadaceae	NA	NA
DENOVO4763	-6.365	0.00171352	0.00613769	Bacteria	Proteobacteria	Betaproteobacteria	Burkholderiales	Comamonadaceae	Limnobacter	NA
DENOVO4562	-6.28668	1.44799e-07	1.41996e-06	Bacteria	Proteobacteria	Betaproteobacteria	Burkholderiales	NA	NA	NA
DENOVO4833	-5.05218	0.000240259	0.00111647	Bacteria	Proteobacteria	Betaproteobacteria	Burkholderiales	NA	NA	NA
DENOVO1154	-8.26913	2.75686e-15	7.16247e-14	Bacteria	Proteobacteria	Betaproteobacteria	Burkholderiales	NA	NA	NA
DENOVO386	-11.313	8.89786e-20	3.82799e-18	Bacteria	Proteobacteria	Betaproteobacteria	Burkholderiales	NA	NA	NA
DENOVO1888	-7.95893	5.31532e-11	8.60995e-10	Bacteria	Proteobacteria	Betaproteobacteria	NA	NA	NA	NA
DENOVO672	-8.29065	3.17661e-17	1.12475e-15	Bacteria	Proteobacteria	Betaproteobacteria	Burkholderiales	Comamonadaceae	Limnobacter	NA
DENOVO10106	-6.93577	0.00054133	0.00229678	Bacteria	Proteobacteria	Betaproteobacteria	Burkholderiales	Comamonadaceae	NA	NA
DENOVO6800	-7.71098	1.10561e-09	1.54456e-08	Bacteria	Proteobacteria	Betaproteobacteria	Burkholderiales	NA	NA	NA
DENOVO4275	-6.00847	1.15003e-06	9.39038e-06	Bacteria	Proteobacteria	Betaproteobacteria	Burkholderiales	NA	NA	NA
DENOVO1202	-8.37012	5.9123e-13	1.15391e-11	Bacteria	Proteobacteria	Betaproteobacteria	Burkholderiales	Comamonadaceae	NA	NA
DENOVO10516	-4.97392	2.94856e-05	0.000172473	Bacteria	Proteobacteria	Betaproteobacteria	Burkholderiales	NA	NA	NA
DENOVO4962	-3.94281	0.000696916	0.00281937	Bacteria	Proteobacteria	Betaproteobacteria	NA	NA	NA	NA
DENOVO10638	-4.75986	2.13423e-05	0.000129971	Bacteria	Proteobacteria	Betaproteobacteria	Burkholderiales	Comamonadaceae	Limnobacter	NA
DENOVO4523	-4.04584	0.00281155	0.00946886	Bacteria	Proteobacteria	Betaproteobacteria	NA	NA	NA	NA
DENOVO3219	-7.69458	8.15089e-14	1.71641e-12	Bacteria	Proteobacteria	Betaproteobacteria	Burkholderiales	Comamonadaceae	Limnobacter	NA
DENOVO2265	-6.55512	9.40806e-07	7.80947e-06	Bacteria	Proteobacteria	Betaproteobacteria	NA	NA	NA	NA
DENOVO7737	-5.96841	7.81858e-06	5.28414e-05	Bacteria	Proteobacteria	Betaproteobacteria	Burkholderiales	Comamonadaceae	Limnobacter	NA
DENOVO1883	-4.98626	2.35581e-05	0.000141525	Bacteria	Proteobacteria	Betaproteobacteria	Burkholderiales	Comamonadaceae	Limnobacter	NA
DENOVO2696	-5.52763	4.8892e-06	3.48073e-05	Bacteria	Proteobacteria	Betaproteobacteria	Burkholderiales	Comamonadaceae	Limnobacter	NA
DENOVO271	-9.43824	2.67762e-07	2.45152e-06	Bacteria	Proteobacteria	Betaproteobacteria	Methylophilales	Methylophilaceae	NA	NA
DENOVO6803	-5.50542	3.43353e-05	0.000195971	Bacteria	Proteobacteria	Betaproteobacteria	Methylophilales	Methylophilaceae	NA	NA
DENOVO10060	-10.4936	7.87658e-21	3.79689e-19	Bacteria	Proteobacteria	Betaproteobacteria	Burkholderiales	Oxalobacteraceae	Ralstonia	NA
DENOVO3902	-9.41035	7.79329e-11	1.21327e-09	Bacteria	Proteobacteria	Betaproteobacteria	Burkholderiales	Oxalobacteraceae	Ralstonia	NA
DENOVO12	-2.49888	0.000747457	0.00298163	Bacteria	Proteobacteria	Betaproteobacteria	Burkholderiales	Oxalobacteraceae	Ralstonia	NA
DENOVO968	-4.75912	2.34461e-05	0.000141065	Bacteria	Proteobacteria	Betaproteobacteria	Burkholderiales	Oxalobacteraceae	Ralstonia	NA
DENOVO771	-9.15651	3.94583e-14	8.7707e-13	Bacteria	Proteobacteria	Betaproteobacteria	Burkholderiales	Comamonadaceae	NA	NA
DENOVO1741	-8.1247	5.22585e-09	6.68008e-08	Bacteria	Proteobacteria	Betaproteobacteria	Burkholderiales	Comamonadaceae	NA	NA
DENOVO144	-13.6153	3.25129e-25	2.55067e-23	Bacteria	Proteobacteria	Betaproteobacteria	Burkholderiales	Comamonadaceae	NA	NA
DENOVO359	-2.80132	0.000240792	0.00111764	Bacteria	Proteobacteria	Betaproteobacteria	Burkholderiales	Alcaligenaceae	NA	NA
DENOVO4495	-4.86342	0.000152297	0.000741291	Bacteria	Proteobacteria	Betaproteobacteria	Burkholderiales	Comamonadaceae	NA	NA
DENOVO1556	-11.0768	2.32724e-25	2.02419e-23	Bacteria	Proteobacteria	Betaproteobacteria	Burkholderiales	Comamonadaceae	NA	NA
DENOVO539	-12.9714	1.62367e-22	9.41492e-21	Bacteria	Proteobacteria	Betaproteobacteria	Burkholderiales	Burkholderiaceae	NA	NA
DENOVO5522	-6.66646	0.00173193	0.00619807	Bacteria	Proteobacteria	Betaproteobacteria	Burkholderiales	Comamonadaceae	NA	NA
DENOVO4530	-7.13012	2.85257e-05	0.000167348	Bacteria	Proteobacteria	Betaproteobacteria	Neisseriales	Neisseriaceae	Neisseria	NA
DENOVO5597	-7.14216	2.5446e-06	1.92821e-05	Bacteria	Proteobacteria	Betaproteobacteria	Burkholderiales	Alcaligenaceae	NA	NA
DENOVO281	-12.4625	7.80591e-14	1.67013e-12	Bacteria	Proteobacteria	Betaproteobacteria	Burkholderiales	Alcaligenaceae	Pigmentiphaga	NA
DENOVO3255	-3.78461	0.000952596	0.0036789	Bacteria	Proteobacteria	Betaproteobacteria	Burkholderiales	Comamonadaceae	Tepidimonas	NA
DENOVO5620	-3.87856	0.000595925	0.00246215	Bacteria	Proteobacteria	Betaproteobacteria	Burkholderiales	Alcaligenaceae	NA	NA
DENOVO6847	-4.14939	0.00105883	0.00402699	Bacteria	Proteobacteria	Betaproteobacteria	Burkholderiales	Comamonadaceae	Tepidimonas	NA
DENOVO5551	-4.89709	0.000310233	0.00139937	Bacteria	Proteobacteria	Betaproteobacteria	Burkholderiales	Burkholderiaceae	NA	NA
DENOVO1331	-8.36905	4.70205e-06	3.36976e-05	Bacteria	Proteobacteria	Betaproteobacteria	Burkholderiales	Oxalobacteraceae	NA	NA
DENOVO3600	-7.13056	4.36994e-05	0.000243173	Bacteria	Proteobacteria	Betaproteobacteria	Burkholderiales	Comamonadaceae	NA	NA
DENOVO3601	-7.72531	6.35739e-08	6.76487e-07	Bacteria	Proteobacteria	Betaproteobacteria	Burkholderiales	Comamonadaceae	NA	NA
DENOVO770	-9.18022	1.69767e-08	1.98029e-07	Bacteria	Proteobacteria	Betaproteobacteria	Burkholderiales	NA	NA	NA
DENOVO5666	-6.45802	5.63559e-05	0.000304703	Bacteria	Proteobacteria	Betaproteobacteria	Burkholderiales	Comamonadaceae	NA	NA
DENOVO4786	-7.15815	0.000912766	0.00355596	Bacteria	Proteobacteria	Betaproteobacteria	Burkholderiales	Oxalobacteraceae	NA	NA
DENOVO3371	-4.15504	0.000863703	0.00338787	Bacteria	Proteobacteria	Betaproteobacteria	Burkholderiales	Alcaligenaceae	Achromobacter	NA
DENOVO2308	-6.50724	3.60789e-09	4.71737e-08	Bacteria	Proteobacteria	Betaproteobacteria	Burkholderiales	Oxalobacteraceae	Janthinobacterium	lividum
DENOVO10062	-6.59502	0.000354176	0.00157977	Bacteria	Proteobacteria	Betaproteobacteria	Burkholderiales	Oxalobacteraceae	NA	NA
DENOVO3794	-7.2176	4.49304e-05	0.00024864	Bacteria	Proteobacteria	Betaproteobacteria	Burkholderiales	Comamonadaceae	Methylibium	NA
DENOVO1302	-9.07352	7.46171e-10	1.05121e-08	Bacteria	Proteobacteria	Betaproteobacteria	Burkholderiales	Oxalobacteraceae	NA	NA
DENOVO3122	-6.18902	7.30812e-05	0.000385054	Bacteria	Proteobacteria	Betaproteobacteria	Burkholderiales	Comamonadaceae	Limnobacter	NA
DENOVO7983	-6.51758	4.11391e-05	0.000230206	Bacteria	Proteobacteria	Betaproteobacteria	Gallionellales	Gallionellaceae	Gallionella	NA
DENOVO4771	-4.95455	0.00266198	0.00904894	Bacteria	Proteobacteria	Betaproteobacteria	Rhodocyclales	Rhodocyclaceae	C39	NA
DENOVO2825	-7.63691	1.00144e-07	1.01437e-06	Bacteria	Proteobacteria	Betaproteobacteria	Burkholderiales	Comamonadaceae	NA	NA
DENOVO7175	-3.43426	0.00152346	0.00552618	Bacteria	Proteobacteria	Betaproteobacteria	Burkholderiales	Comamonadaceae	NA	NA
DENOVO2287	2.88455	4.49602e-06	3.23536e-05	Bacteria	Proteobacteria	Betaproteobacteria	Burkholderiales	Alcaligenaceae	NA	NA
DENOVO2813	-3.89738	2.45903e-06	1.8669e-05	Bacteria	Proteobacteria	Betaproteobacteria	Burkholderiales	Comamonadaceae	Pelomonas	NA
DENOVO1370	5.62958	1.7584e-13	3.64527e-12	Bacteria	Proteobacteria	Betaproteobacteria	Burkholderiales	NA	NA	NA
DENOVO5478	-6.82509	1.97498e-10	2.89446e-09	Bacteria	Proteobacteria	Betaproteobacteria	Burkholderiales	Comamonadaceae	Limnobacter	NA
DENOVO3913	-6.61613	1.17151e-05	7.57727e-05	Bacteria	Proteobacteria	Betaproteobacteria	Burkholderiales	Rhodocyclaceae	C39	NA
DENOVO4925	-3.76566	0.00067165	0.00272819	Bacteria	Proteobacteria	Betaproteobacteria	Burkholderiales	Comamonadaceae	NA	NA
DENOVO6061	-6.01917	3.27411e-05	0.000188485	Bacteria	Proteobacteria	Betaproteobacteria	Burkholderiales	Comamonadaceae	NA	NA
DENOVO5291	-3.27131	0.00120287	0.00448525	Bacteria	Proteobacteria	Betaproteobacteria	Burkholderiales	Comamonadaceae	NA	NA
DENOVO5678	-3.16472	0.000128687	0.000641989	Bacteria	Proteobacteria	Betaproteobacteria	Burkholderiales	Comamonadaceae	NA	NA
DENOVO3056	-4.7274	9.82804e-06	6.52388e-05	Bacteria	Proteobacteria	Betaproteobacteria	Burkholderiales	Comamonadaceae	NA	NA
DENOVO1435	-4.67319	0.000572098	0.00238682	Bacteria	Proteobacteria	Betaproteobacteria	Burkholderiales	Comamonadaceae	NA	NA
DENOVO38	-1.93048	9.77342e-05	0.000502615	Bacteria	Proteobacteria	Betaproteobacteria	Burkholderiales	Comamonadaceae	NA	NA
DENOVO9265	-6.22552	2.1193e-08	2.4296e-07	Bacteria	Proteobacteria	Betaproteobacteria	Burkholderiales	Comamonadaceae	NA	NA
DENOVO8102	-6.64031	0.000142309	0.000700928	Bacteria	Proteobacteria	Betaproteobacteria	Burkholderiales	Comamonadaceae	NA	NA
DENOVO4625	-5.31745	5.15118e-06	3.64776e-05	Bacteria	Proteobacteria	Betaproteobacteria	Burkholderiales	Comamonadaceae	NA	NA
DENOVO3593	-5.17584	9.26181e-06	6.17608e-05	Bacteria	Proteobacteria	Betaproteobacteria	Burkholderiales	Comamonadaceae	NA	NA
DENOVO3354	-6.72857	8.25311e-07	6.93712e-06	Bacteria	Proteobacteria	Betaproteobacteria	NA	NA	NA	NA
DENOVO6790	-6.33472	0.000402531	0.00176981	Bacteria	Proteobacteria	Betaproteobacteria	Burkholderiales	Comamonadaceae	NA	NA
DENOVO2361	-11.923	2.08861e-23	1.34782e-21	Bacteria	Proteobacteria	Betaproteobacteria	Burkholderiales	Comamonadaceae	NA	NA
DENOVO5	-20.3413	9.23245e-78	6.15651e-75	Bacteria	Proteobacteria	Betaproteobacteria	Burkholderiales	Comamonadaceae	NA	NA
DENOVO7782	-6.98644	0.000771137	0.00306083	Bacteria	Proteobacteria	Betaproteobacteria	Burkholderiales	Comamonadaceae	NA	NA
DENOVO6035	-9.60521	1.00011e-07	1.01437e-06	Bacteria	Proteobacteria	Betaproteobacteria	Burkholderiales	Comamonadaceae	NA	NA
DENOVO6767	-6.82522	0.0007451	0.00297638	Bacteria	Proteobacteria	Betaproteobacteria	Burkholderiales	Comamonadaceae	NA	NA
DENOVO9813	-9.92185	4.20546e-11	6.98177e-10	Bacteria	Proteobacteria	Betaproteobacteria	Burkholderiales	Comamonadaceae	NA	NA
DENOVO9625	-5.51055	0.000431814	0.00188612	Bacteria	Proteobacteria	Betaproteobacteria	Burkholderiales	Comamonadaceae	NA	NA
DENOVO315	-10.7706	1.53703e-27	1.70823e-25	Bacteria	Proteobacteria	Betaproteobacteria	Burkholderiales	Comamonadaceae	NA	NA
DENOVO2469	-8.5288	2.97778e-20	1.35388e-18	Bacteria	Proteobacteria	Betaproteobacteria	Burkholderiales	Oxalobacteraceae	Janthinobacterium	NA
DENOVO814	-14.9536	2.23643e-43	5.59246e-41	Bacteria	Proteobacteria	Betaproteobacteria	Burkholderiales	Comamonadaceae	NA	NA
DENOVO443	-11.9451	5.1577e-20	2.26769e-18	Bacteria	Proteobacteria	Betaproteobacteria	Burkholderiales	Comamonadaceae	NA	NA
DENOVO7792	-10.2136	6.54466e-13	1.27113e-11	Bacteria	Proteobacteria	Betaproteobacteria	Burkholderiales	Comamonadaceae	NA	NA
DENOVO249	-9.94855	1.24021e-24	9.36242e-23	Bacteria	Proteobacteria	Betaproteobacteria	Burkholderiales	Comamonadaceae	Methylibium	NA
DENOVO3882	-6.43753	8.9835e-09	1.10255e-07	Bacteria	Proteobacteria	Betaproteobacteria	Burkholderiales	Comamonadaceae	NA	NA
DENOVO2567	-6.89182	4.55252e-05	0.000251236	Bacteria	Proteobacteria	Betaproteobacteria	Burkholderiales	Comamonadaceae	Methylibium	NA
DENOVO3753	-6.24481	3.37337e-08	3.74913e-07	Bacteria	Proteobacteria	Betaproteobacteria	Burkholderiales	Comamonadaceae	NA	NA
DENOVO2898	-8.00386	8.00176e-17	2.64587e-15	Bacteria	Proteobacteria	Betaproteobacteria	Burkholderiales	Comamonadaceae	NA	NA
DENOVO11804	-6.1193	6.44299e-08	6.83777e-07	Bacteria	Proteobacteria	Betaproteobacteria	Burkholderiales	Comamonadaceae	NA	NA
DENOVO4782	-5.68855	8.99816e-06	6.05069e-05	Bacteria	Proteobacteria	Betaproteobacteria	Burkholderiales	Comamonadaceae	NA	NA
DENOVO6826	-5.91609	6.12013e-08	6.54722e-07	Bacteria	Proteobacteria	Betaproteobacteria	Burkholderiales	Comamonadaceae	NA	NA
DENOVO7951	-5.22129	0.00111442	0.0042104	Bacteria	Proteobacteria	Betaproteobacteria	Burkholderiales	Comamonadaceae	NA	NA
DENOVO6721	-5.43887	0.000183713	0.000876085	Bacteria	Proteobacteria	Betaproteobacteria	Burkholderiales	Comamonadaceae	NA	NA
DENOVO6888	-6.69045	0.000352397	0.00157359	Bacteria	Proteobacteria	Betaproteobacteria	Burkholderiales	Comamonadaceae	NA	NA
DENOVO3638	-7.38212	4.71666e-06	3.36988e-05	Bacteria	Proteobacteria	Betaproteobacteria	Burkholderiales	Comamonadaceae	NA	NA
DENOVO12788	-4.9546	4.70806e-06	3.36976e-05	Bacteria	Proteobacteria	Betaproteobacteria	Burkholderiales	Comamonadaceae	NA	NA
DENOVO1140	-9.26689	4.72531e-09	6.05961e-08	Bacteria	Proteobacteria	Betaproteobacteria	Burkholderiales	Comamonadaceae	NA	NA
DENOVO1232	-9.78175	3.42041e-11	5.79875e-10	Bacteria	Proteobacteria	Betaproteobacteria	Burkholderiales	Comamonadaceae	NA	NA
DENOVO9559	-9.47967	6.57787e-14	1.4226e-12	Bacteria	Proteobacteria	Betaproteobacteria	NA	NA	NA	NA
DENOVO9830	-4.46465	0.000369357	0.00164017	Bacteria	Proteobacteria	Betaproteobacteria	Burkholderiales	Comamonadaceae	Limnobacter	NA
DENOVO4893	-3.7093	0.000921671	0.0035802	Bacteria	Proteobacteria	Betaproteobacteria	Burkholderiales	Comamonadaceae	Limnobacter	NA
DENOVO3895	-6.70517	3.46641e-10	5.0069e-09	Bacteria	Proteobacteria	Betaproteobacteria	Burkholderiales	Comamonadaceae	Limnobacter	NA
DENOVO3644	-6.58745	5.4164e-13	1.06754e-11	Bacteria	Proteobacteria	Betaproteobacteria	Burkholderiales	Comamonadaceae	Limnobacter	NA
DENOVO4501	-5.54223	1.34838e-07	1.32552e-06	Bacteria	Proteobacteria	Betaproteobacteria	Burkholderiales	Comamonadaceae	Limnobacter	NA
DENOVO7616	-5.15551	1.40667e-08	1.66511e-07	Bacteria	Proteobacteria	Betaproteobacteria	Burkholderiales	Comamonadaceae	Limnobacter	NA
DENOVO3903	-6.09216	6.95073e-08	7.29918e-07	Bacteria	Proteobacteria	Betaproteobacteria	Burkholderiales	Comamonadaceae	Limnobacter	NA
DENOVO616	-8.85398	4.34163e-24	3.10194e-22	Bacteria	Proteobacteria	Betaproteobacteria	Burkholderiales	Comamonadaceae	Limnobacter	NA
DENOVO4805	-5.99797	0.00189268	0.0066896	Bacteria	Proteobacteria	Betaproteobacteria	Burkholderiales	Comamonadaceae	Methylibium	NA
DENOVO9723	-5.81246	0.000932168	0.00361746	Bacteria	Proteobacteria	Betaproteobacteria	SBla14	NA	NA	NA
DENOVO565	3.18815	1.96021e-07	1.8629e-06	Bacteria	Proteobacteria	Betaproteobacteria	Burkholderiales	Oxalobacteraceae	NA	NA
DENOVO1578	-7.29776	5.01314e-05	0.000272892	Bacteria	Proteobacteria	Betaproteobacteria	Burkholderiales	NA	NA	NA
DENOVO6162	-6.67783	2.18569e-16	6.47774e-15	Bacteria	Proteobacteria	Betaproteobacteria	Burkholderiales	Oxalobacteraceae	Janthinobacterium	lividum
DENOVO2822	-5.30882	2.54698e-07	2.34804e-06	Bacteria	Proteobacteria	Betaproteobacteria	Burkholderiales	NA	NA	NA
DENOVO4539	-4.32562	5.92761e-05	0.000318768	Bacteria	Proteobacteria	Betaproteobacteria	Burkholderiales	Burkholderiaceae	NA	NA
DENOVO4075	-6.93332	9.16412e-15	2.18248e-13	Bacteria	Proteobacteria	Betaproteobacteria	Burkholderiales	Comamonadaceae	Limnobacter	NA
DENOVO3479	-4.74362	6.30712e-07	5.46208e-06	Bacteria	Proteobacteria	Betaproteobacteria	Burkholderiales	Comamonadaceae	Ramlibacter	NA
DENOVO4507	-4.52328	0.000292484	0.0013298	Bacteria	Proteobacteria	Betaproteobacteria	Burkholderiales	Comamonadaceae	Tepidimonas	NA
DENOVO2084	-4.24278	1.16457e-05	7.56474e-05	Bacteria	Proteobacteria	Betaproteobacteria	Burkholderiales	Oxalobacteraceae	NA	NA
DENOVO746	-5.79395	9.19793e-08	9.38799e-07	Bacteria	Proteobacteria	Betaproteobacteria	Burkholderiales	Burkholderiaceae	NA	NA
DENOVO802	-6.29321	4.11324e-06	2.99764e-05	Bacteria	Proteobacteria	Betaproteobacteria	Burkholderiales	Oxalobacteraceae	NA	NA
DENOVO269	-5.0268	1.97538e-05	0.000120848	Bacteria	Proteobacteria	Betaproteobacteria	Burkholderiales	Oxalobacteraceae	NA	NA
DENOVO215	-4.07152	1.52509e-06	1.21069e-05	Bacteria	Proteobacteria	Betaproteobacteria	Burkholderiales	Oxalobacteraceae	NA	NA
DENOVO31	3.27247	2.22372e-20	1.02265e-18	Bacteria	Proteobacteria	Betaproteobacteria	Burkholderiales	Oxalobacteraceae	NA	NA
DENOVO8791	-4.75387	0.00275983	0.00931821	Bacteria	Proteobacteria	Betaproteobacteria	Burkholderiales	NA	NA	NA
DENOVO4822	-6.7534	6.31642e-11	1.00685e-09	Bacteria	Proteobacteria	Betaproteobacteria	Burkholderiales	Oxalobacteraceae	NA	NA
DENOVO5519	-8.05453	1.27731e-27	1.46014e-25	Bacteria	Proteobacteria	Betaproteobacteria	Burkholderiales	Oxalobacteraceae	NA	NA
DENOVO7	0.933684	2.64614e-05	0.000157313	Bacteria	Proteobacteria	Betaproteobacteria	Burkholderiales	Oxalobacteraceae	Janthinobacterium	lividum
DENOVO343	-9.44525	1.98513e-15	5.25994e-14	Bacteria	Proteobacteria	Betaproteobacteria	Burkholderiales	Oxalobacteraceae	NA	NA
DENOVO2320	-7.4429	6.85838e-11	1.0889e-09	Bacteria	Proteobacteria	Betaproteobacteria	Burkholderiales	Oxalobacteraceae	Janthinobacterium	lividum
DENOVO228	-11.8761	7.64676e-31	1.13314e-28	Bacteria	Proteobacteria	Betaproteobacteria	Burkholderiales	Oxalobacteraceae	NA	NA
DENOVO1428	-6.95244	4.44123e-12	7.93275e-11	Bacteria	Proteobacteria	Betaproteobacteria	Burkholderiales	Oxalobacteraceae	NA	NA
DENOVO8374	-4.46551	4.27463e-06	3.10396e-05	Bacteria	Proteobacteria	Betaproteobacteria	Burkholderiales	NA	NA	NA
DENOVO88	-10.9829	3.52658e-33	6.41356e-31	Bacteria	Proteobacteria	Betaproteobacteria	Burkholderiales	Oxalobacteraceae	NA	NA
DENOVO167	-6.92078	3.66061e-08	4.04588e-07	Bacteria	Proteobacteria	Betaproteobacteria	Burkholderiales	Oxalobacteraceae	Janthinobacterium	NA
DENOVO399	-6.12844	2.68129e-09	3.57595e-08	Bacteria	Proteobacteria	Betaproteobacteria	Burkholderiales	Oxalobacteraceae	NA	NA
DENOVO89	4.47098	0.0001581	0.000764947	Bacteria	Proteobacteria	Betaproteobacteria	Burkholderiales	Oxalobacteraceae	NA	NA
DENOVO15	-4.25345	8.7959e-11	1.35355e-09	Bacteria	Proteobacteria	Betaproteobacteria	Burkholderiales	Alcaligenaceae	Achromobacter	NA
DENOVO3622	-4.69855	1.10582e-05	7.25311e-05	Bacteria	Proteobacteria	Betaproteobacteria	Burkholderiales	Comamonadaceae	NA	NA
DENOVO11860	-7.6936	8.34124e-15	1.9984e-13	Bacteria	Proteobacteria	Betaproteobacteria	Burkholderiales	Comamonadaceae	NA	NA
DENOVO619	-8.77337	7.03514e-18	2.68073e-16	Bacteria	Proteobacteria	Betaproteobacteria	Burkholderiales	Alcaligenaceae	NA	NA
DENOVO4115	-4.32003	0.000176636	0.00084637	Bacteria	Proteobacteria	Betaproteobacteria	Burkholderiales	Alcaligenaceae	NA	NA
DENOVO8415	-3.86771	0.000305511	0.00138119	Bacteria	Proteobacteria	Betaproteobacteria	Burkholderiales	Alcaligenaceae	Achromobacter	NA
DENOVO407	-4.20652	6.43271e-07	5.55881e-06	Bacteria	Proteobacteria	Betaproteobacteria	Burkholderiales	Alcaligenaceae	NA	NA
DENOVO3038	-3.6471	0.00080162	0.00315988	Bacteria	Proteobacteria	Betaproteobacteria	Burkholderiales	Alcaligenaceae	NA	NA
DENOVO1954	-8.23347	2.25839e-07	2.11612e-06	Bacteria	Proteobacteria	Betaproteobacteria	Burkholderiales	Comamonadaceae	NA	NA
DENOVO4345	-6.34574	7.76864e-05	0.000406305	Bacteria	Proteobacteria	Betaproteobacteria	Burkholderiales	Comamonadaceae	NA	NA
DENOVO429	-11.3826	1.78433e-16	5.36774e-15	Bacteria	Proteobacteria	Betaproteobacteria	Gallionellales	Gallionellaceae	Novosphingobium	NA
DENOVO10633	-4.23015	0.000945249	0.00366112	Bacteria	Proteobacteria	Betaproteobacteria	Burkholderiales	Comamonadaceae	NA	NA
DENOVO3464	-7.46337	8.68072e-06	5.84707e-05	Bacteria	Proteobacteria	Betaproteobacteria	NA	NA	NA	NA
DENOVO1705	-9.31621	6.36627e-10	9.03243e-09	Bacteria	Proteobacteria	Betaproteobacteria	NA	NA	NA	NA
DENOVO4288	-6.87444	6.83341e-06	4.69767e-05	Bacteria	Proteobacteria	Betaproteobacteria	Burkholderiales	Comamonadaceae	NA	NA
DENOVO1747	-7.32737	8.94897e-09	1.10169e-07	Bacteria	Proteobacteria	Betaproteobacteria	Burkholderiales	Comamonadaceae	Limnobacter	NA
DENOVO4816	-5.95688	0.00270474	0.00915539	Bacteria	Proteobacteria	Betaproteobacteria	Burkholderiales	Burkholderiaceae	Burkholderia	NA
DENOVO3328	-6.68649	1.17225e-05	7.57727e-05	Bacteria	Proteobacteria	Betaproteobacteria	Burkholderiales	Comamonadaceae	Ramlibacter	NA
DENOVO2894	-7.61562	7.0632e-06	4.83074e-05	Bacteria	Proteobacteria	Betaproteobacteria	Burkholderiales	Comamonadaceae	NA	NA
DENOVO2578	-6.07188	0.000303894	0.00137699	Bacteria	Proteobacteria	Betaproteobacteria	Burkholderiales	Comamonadaceae	Limnobacter	NA
DENOVO3793	-7.54017	2.4089e-06	1.83443e-05	Bacteria	Proteobacteria	Betaproteobacteria	Burkholderiales	Caulobacteraceae	NA	NA
DENOVO178	-10.4053	2.788e-06	2.10468e-05	Bacteria	Chlamydiae	Chlamydiia	Chlamydiales	Parachlamydiaceae	NA	NA
DENOVO1913	-6.39646	0.000886385	0.00346669	Bacteria	Firmicutes	Clostridia	Clostridiales	Veillonellaceae	Veillonella	dispar
DENOVO2152	-6.1423	7.02473e-06	4.81266e-05	Bacteria	Firmicutes	Clostridia	Clostridiales	NA	NA	NA
DENOVO623	-7.89126	0.00296941	0.00993363	Bacteria	Firmicutes	Clostridia	Clostridiales	[Tissierellaceae]	Peptoniphilus	NA
DENOVO160	-7.36523	0.000699527	0.00282422	Bacteria	Bacteroidetes	Cytophagia	Cytophagales	Cytophagaceae	Spirosoma	NA
DENOVO140	-8.14067	1.30517e-12	2.47487e-11	Bacteria	Bacteroidetes	Cytophagia	Cytophagales	Cytophagaceae	Flectobacillus	NA
DENOVO262	-8.04068	7.52278e-05	0.000394995	Bacteria	Bacteroidetes	Cytophagia	Cytophagales	Cytophagaceae	NA	NA
DENOVO145	-10.3201	6.22043e-15	1.53629e-13	Bacteria	Bacteroidetes	Cytophagia	Cytophagales	Cytophagaceae	NA	NA
DENOVO290	-5.95587	0.00025651	0.00118237	Bacteria	Bacteroidetes	Cytophagia	Cytophagales	Cytophagaceae	NA	NA
DENOVO253	-9.53166	6.22808e-07	5.40533e-06	Bacteria	Bacteroidetes	Cytophagia	Cytophagales	Cytophagaceae	NA	NA
DENOVO501	-8.25327	3.5673e-07	3.19302e-06	Bacteria	Proteobacteria	Deltaproteobacteria	Syntrophobacterales	Syntrophobacteraceae	NA	NA
DENOVO312	-8.7413	6.74134e-07	5.78801e-06	Bacteria	Proteobacteria	Deltaproteobacteria	Myxococcales	0319-6G20	NA	NA
DENOVO535	-8.41212	1.0361e-08	1.26385e-07	Bacteria	Proteobacteria	Deltaproteobacteria	Myxococcales	NA	NA	NA
DENOVO1103	-6.50436	0.00022297	0.0010483	Bacteria	Proteobacteria	Deltaproteobacteria	Myxococcales	NA	NA	NA
DENOVO2113	-6.42531	0.00207903	0.00725845	Bacteria	Proteobacteria	Deltaproteobacteria	Myxococcales	NA	NA	NA
DENOVO1153	-6.37976	1.77737e-06	1.39164e-05	Bacteria	Proteobacteria	Deltaproteobacteria	Desulfovibrionales	Desulfohalobiaceae	NA	NA
DENOVO3340	-5.8778	0.000100918	0.000515014	Bacteria	Elusimicrobia	Elusimicrobia	Elusimicrobiales	NA	NA	NA
DENOVO2075	-8.49997	1.89731e-05	0.000116787	Bacteria	Elusimicrobia	Elusimicrobia	Elusimicrobiales	NA	NA	NA
DENOVO484	-26.07	1.7226e-38	3.82896e-36	Bacteria	Elusimicrobia	Elusimicrobia	Elusimicrobiales	NA	NA	NA
DENOVO903	-9.44333	1.72935e-10	2.56265e-09	Bacteria	Elusimicrobia	Elusimicrobia	Elusimicrobiales	NA	NA	NA
DENOVO6760	-7.29265	0.000421141	0.00184353	Bacteria	Elusimicrobia	Elusimicrobia	Elusimicrobiales	NA	NA	NA
DENOVO44	-28.9507	1.2617e-80	1.00961e-77	Bacteria	Elusimicrobia	Elusimicrobia	Elusimicrobiales	NA	NA	NA
DENOVO116	-8.28198	7.23479e-11	1.14413e-09	Bacteria	Bacteroidetes	Flavobacteriia	Flavobacteriales	Flavobacteriaceae	NA	NA
DENOVO456	-7.68966	3.72764e-07	3.32908e-06	Bacteria	Bacteroidetes	Flavobacteriia	Flavobacteriales	Flavobacteriaceae	Flavobacterium	NA
DENOVO14	-3.54277	0.000171126	0.00082491	Bacteria	Bacteroidetes	Flavobacteriia	Flavobacteriales	Flavobacteriaceae	Flavobacterium	succinicans
DENOVO1207	-10.7669	2.13628e-51	8.54724e-49	Bacteria	Bacteroidetes	Flavobacteriia	Flavobacteriales	Flavobacteriaceae	Flavobacterium	NA
DENOVO982	-9.79895	1.22433e-31	1.88406e-29	Bacteria	Bacteroidetes	Flavobacteriia	Flavobacteriales	Flavobacteriaceae	Flavobacterium	NA
DENOVO3060	-3.88027	0.000149406	0.00072988	Bacteria	Bacteroidetes	Flavobacteriia	Flavobacteriales	Flavobacteriaceae	NA	NA
DENOVO1023	-4.67383	1.84653e-07	1.78023e-06	Bacteria	Bacteroidetes	Flavobacteriia	Flavobacteriales	Flavobacteriaceae	Flavobacterium	NA
DENOVO198	-7.30761	1.48071e-05	9.32962e-05	Bacteria	Bacteroidetes	Flavobacteriia	Flavobacteriales	Flavobacteriaceae	NA	NA
DENOVO11976	-7.04939	1.43191e-06	1.14125e-05	Bacteria	Bacteroidetes	Flavobacteriia	Flavobacteriales	Flavobacteriaceae	Flavobacterium	NA
DENOVO7601	-3.85261	1.16468e-05	7.56474e-05	Bacteria	Bacteroidetes	Flavobacteriia	Flavobacteriales	[Weeksellaceae]	Chryseobacterium	NA
DENOVO5674	-4.1928	9.91163e-06	6.55478e-05	Bacteria	Bacteroidetes	Flavobacteriia	Flavobacteriales	[Weeksellaceae]	Chryseobacterium	NA
DENOVO139	-6.78836	0.000523712	0.00223864	Bacteria	Bacteroidetes	Flavobacteriia	Flavobacteriales	Flavobacteriaceae	Flavobacterium	NA
DENOVO373	-6.17741	5.72992e-14	1.25276e-12	Bacteria	Bacteroidetes	Flavobacteriia	Flavobacteriales	Flavobacteriaceae	Flavobacterium	NA
DENOVO7042	-4.39074	1.61285e-05	0.000100671	Bacteria	Bacteroidetes	Flavobacteriia	Flavobacteriales	[Weeksellaceae]	Chryseobacterium	NA
DENOVO5498	-4.10677	6.17509e-06	4.28933e-05	Bacteria	Bacteroidetes	Flavobacteriia	Flavobacteriales	Flavobacteriaceae	Flavobacterium	NA
DENOVO331	-6.06639	4.94038e-13	9.78538e-12	Bacteria	Bacteroidetes	Flavobacteriia	Flavobacteriales	Flavobacteriaceae	Flavobacterium	NA
DENOVO621	-5.20417	1.18412e-08	1.41846e-07	Bacteria	Bacteroidetes	Flavobacteriia	Flavobacteriales	[Weeksellaceae]	Chryseobacterium	NA
DENOVO1827	-3.6518	0.000174855	0.00084086	Bacteria	Bacteroidetes	Flavobacteriia	Flavobacteriales	[Weeksellaceae]	NA	NA
DENOVO105	-8.26068	9.86744e-19	3.90887e-17	Bacteria	Bacteroidetes	Flavobacteriia	Flavobacteriales	[Weeksellaceae]	Chryseobacterium	NA
DENOVO241	-7.36486	8.28102e-17	2.71577e-15	Bacteria	Bacteroidetes	Flavobacteriia	Flavobacteriales	Flavobacteriaceae	Flavobacterium	NA
DENOVO363	-5.42272	1.76942e-08	2.05202e-07	Bacteria	Bacteroidetes	Flavobacteriia	Flavobacteriales	[Weeksellaceae]	Chryseobacterium	NA
DENOVO383	-9.69499	1.00893e-23	6.95988e-22	Bacteria	Bacteroidetes	Flavobacteriia	Flavobacteriales	[Weeksellaceae]	Chryseobacterium	NA
DENOVO1543	-5.65694	1.29082e-10	1.94648e-09	Bacteria	Bacteroidetes	Flavobacteriia	Flavobacteriales	[Weeksellaceae]	Chryseobacterium	NA
DENOVO3584	-4.71938	1.44374e-05	9.13987e-05	Bacteria	Bacteroidetes	Flavobacteriia	Flavobacteriales	[Weeksellaceae]	Chryseobacterium	NA
DENOVO6197	-3.47835	0.00112842	0.00425122	Bacteria	Bacteroidetes	Flavobacteriia	Flavobacteriales	[Weeksellaceae]	Chryseobacterium	NA
DENOVO338	-7.46527	0.00279582	0.00942381	Bacteria	Bacteroidetes	Flavobacteriia	Flavobacteriales	[Weeksellaceae]	NA	NA
DENOVO157	-5.20613	2.40545e-12	4.45566e-11	Bacteria	Bacteroidetes	Flavobacteriia	Flavobacteriales	[Weeksellaceae]	Chryseobacterium	NA
DENOVO13304	-6.40973	4.32625e-05	0.000241077	Bacteria	Bacteroidetes	Flavobacteriia	Flavobacteriales	[Weeksellaceae]	Chryseobacterium	NA
DENOVO90	-8.32591	2.30631e-11	3.99461e-10	Bacteria	Bacteroidetes	Flavobacteriia	Flavobacteriales	[Weeksellaceae]	Chryseobacterium	NA
DENOVO40	-10.3485	1.32143e-30	1.82312e-28	Bacteria	Bacteroidetes	Flavobacteriia	Flavobacteriales	[Weeksellaceae]	Chryseobacterium	NA
DENOVO3351	-7.60739	1.13138e-05	7.38443e-05	Bacteria	Bacteroidetes	Flavobacteriia	Flavobacteriales	[Weeksellaceae]	Chryseobacterium	NA
DENOVO137	-4.97552	3.3904e-05	0.000194063	Bacteria	Bacteroidetes	Flavobacteriia	Flavobacteriales	[Weeksellaceae]	Chryseobacterium	NA
DENOVO1394	-8.5834	9.75906e-25	7.50884e-23	Bacteria	Bacteroidetes	Flavobacteriia	Flavobacteriales	[Weeksellaceae]	Chryseobacterium	NA
DENOVO6	-10.9208	1.65624e-86	2.20887e-83	Bacteria	Bacteroidetes	Flavobacteriia	Flavobacteriales	[Weeksellaceae]	Chryseobacterium	NA
DENOVO4693	-9.80803	9.41867e-33	1.57017e-30	Bacteria	Bacteroidetes	Flavobacteriia	Flavobacteriales	[Weeksellaceae]	Chryseobacterium	NA
DENOVO3538	-4.39867	6.6337e-05	0.000353415	Bacteria	Bacteroidetes	Flavobacteriia	Flavobacteriales	Flavobacteriaceae	Flavobacterium	NA
DENOVO1099	-6.33185	0.00282988	0.00950659	Bacteria	Fusobacteria	Fusobacteriia	Fusobacteriales	Fusobacteriaceae	Fusobacterium	NA
DENOVO1702	-3.52449	8.04234e-05	0.000418977	Bacteria	Proteobacteria	Gammaproteobacteria	Acidithiobacillales	NA	NA	NA
DENOVO1688	-4.51899	1.162e-07	1.16229e-06	Bacteria	Proteobacteria	Gammaproteobacteria	Acidithiobacillales	NA	NA	NA
DENOVO530	-6.62965	3.1945e-13	6.45515e-12	Bacteria	Proteobacteria	Gammaproteobacteria	Acidithiobacillales	NA	NA	NA
DENOVO25	-7.2657	0.000315371	0.00141775	Bacteria	Proteobacteria	Gammaproteobacteria	Legionellales	NA	NA	NA
DENOVO3729	-6.40067	0.000226572	0.00106149	Bacteria	Proteobacteria	Gammaproteobacteria	Legionellales	NA	NA	NA
DENOVO441	-7.46865	2.72304e-05	0.000160566	Bacteria	Proteobacteria	Gammaproteobacteria	Xanthomonadales	Xanthomonadaceae	Lysobacter	NA
DENOVO7194	-6.08185	6.46096e-08	6.8387e-07	Bacteria	Proteobacteria	Gammaproteobacteria	Xanthomonadales	Xanthomonadaceae	NA	NA
DENOVO949	-6.89865	1.15174e-12	2.19434e-11	Bacteria	Proteobacteria	Gammaproteobacteria	Xanthomonadales	Xanthomonadaceae	NA	NA
DENOVO13	-1.34279	2.91945e-07	2.66075e-06	Bacteria	Proteobacteria	Gammaproteobacteria	Xanthomonadales	Xanthomonadaceae	NA	NA
DENOVO1728	-3.04359	0.000592449	0.00245586	Bacteria	Proteobacteria	Gammaproteobacteria	Xanthomonadales	Xanthomonadaceae	NA	NA
DENOVO3162	-3.55506	0.000957002	0.00368879	Bacteria	Proteobacteria	Gammaproteobacteria	Xanthomonadales	Xanthomonadaceae	NA	NA
DENOVO2145	-3.81774	6.11572e-06	4.25547e-05	Bacteria	Proteobacteria	Gammaproteobacteria	Xanthomonadales	Xanthomonadaceae	NA	NA
DENOVO5370	-3.31413	0.00138844	0.00508932	Bacteria	Proteobacteria	Gammaproteobacteria	Xanthomonadales	Xanthomonadaceae	Stenotrophomonas	NA
DENOVO3055	-4.92522	1.90765e-06	1.48493e-05	Bacteria	Proteobacteria	Gammaproteobacteria	Xanthomonadales	Xanthomonadaceae	Thermomonas	fusca
DENOVO3766	-5.12068	2.96754e-05	0.000173227	Bacteria	Proteobacteria	Gammaproteobacteria	Xanthomonadales	Xanthomonadaceae	NA	NA
DENOVO5483	-3.79072	0.00188068	0.00665306	Bacteria	Firmicutes	Gammaproteobacteria	Bacillales	Xanthomonadaceae	Macrococcus	NA
DENOVO3037	-4.3425	0.000304314	0.00137733	Bacteria	Proteobacteria	Gammaproteobacteria	Xanthomonadales	Xanthomonadaceae	NA	NA
DENOVO1414	-4.5548	2.16116e-06	1.65965e-05	Bacteria	Proteobacteria	Gammaproteobacteria	Xanthomonadales	Xanthomonadaceae	NA	NA
DENOVO4336	-3.90368	0.000175758	0.000843176	Bacteria	Proteobacteria	Gammaproteobacteria	Xanthomonadales	Xanthomonadaceae	NA	NA
DENOVO3233	-6.4962	1.44174e-08	1.7016e-07	Bacteria	Proteobacteria	Gammaproteobacteria	Xanthomonadales	Xanthomonadaceae	NA	NA
DENOVO8287	-5.01463	3.96735e-06	2.90721e-05	Bacteria	Proteobacteria	Gammaproteobacteria	Xanthomonadales	Xanthomonadaceae	NA	NA
DENOVO4989	-3.24234	0.00116812	0.00437608	Bacteria	Proteobacteria	Gammaproteobacteria	Xanthomonadales	Xanthomonadaceae	Luteibacter	rhizovicinus
DENOVO123	-7.77127	2.44237e-12	4.5032e-11	Bacteria	Proteobacteria	Gammaproteobacteria	Xanthomonadales	Xanthomonadaceae	NA	NA
DENOVO117	-8.20589	1.19345e-13	2.5e-12	Bacteria	Proteobacteria	Gammaproteobacteria	Xanthomonadales	Xanthomonadaceae	Luteimonas	NA
DENOVO7423	-4.14282	0.00200788	0.0070346	Bacteria	Proteobacteria	Gammaproteobacteria	Xanthomonadales	Xanthomonadaceae	NA	NA
DENOVO9042	-7.4533	5.75019e-08	6.18454e-07	Bacteria	Proteobacteria	Gammaproteobacteria	Xanthomonadales	Xanthomonadaceae	NA	NA
DENOVO54	-3.56616	3.13424e-05	0.000181741	Bacteria	Proteobacteria	Gammaproteobacteria	Xanthomonadales	Xanthomonadaceae	NA	NA
DENOVO4303	-4.33731	0.000463355	0.00200565	Bacteria	Proteobacteria	Gammaproteobacteria	Xanthomonadales	Xanthomonadaceae	NA	NA
DENOVO426	-7.26482	0.000147184	0.00072167	Bacteria	Proteobacteria	Gammaproteobacteria	Xanthomonadales	Xanthomonadaceae	Dokdonella	NA
DENOVO7667	-4.05575	0.000215779	0.00101808	Bacteria	Proteobacteria	Gammaproteobacteria	NA	NA	NA	NA
DENOVO5690	-3.69773	0.000619881	0.00255422	Bacteria	Proteobacteria	Gammaproteobacteria	Alteromonadales	Pseudomonadaceae	Shewanella	NA
DENOVO5853	-3.84113	0.000435074	0.00189829	Bacteria	Proteobacteria	Gammaproteobacteria	Pseudomonadales	Moraxellaceae	NA	NA
DENOVO428	-6.6099	4.41998e-05	0.000245578	Bacteria	Proteobacteria	Gammaproteobacteria	Pseudomonadales	Moraxellaceae	Perlucidibaca	NA
DENOVO818	-5.25757	2.70136e-09	3.57886e-08	Bacteria	Proteobacteria	Gammaproteobacteria	Pseudomonadales	Moraxellaceae	Acinetobacter	NA
DENOVO1193	-4.7908	5.60554e-06	3.92094e-05	Bacteria	Proteobacteria	Gammaproteobacteria	Pseudomonadales	Moraxellaceae	Enhydrobacter	NA
DENOVO465	-6.52526	2.01273e-05	0.000122946	Bacteria	Proteobacteria	Gammaproteobacteria	Pseudomonadales	Pseudomonadaceae	Pseudomonas	nitroreducens
DENOVO5581	-4.06274	0.000138399	0.000683622	Bacteria	Proteobacteria	Gammaproteobacteria	Pseudomonadales	NA	NA	NA
DENOVO3759	-5.34185	9.28453e-07	7.72296e-06	Bacteria	Proteobacteria	Gammaproteobacteria	Pseudomonadales	NA	NA	NA
DENOVO330	-9.62813	7.63188e-07	6.46932e-06	Bacteria	Proteobacteria	Gammaproteobacteria	Xanthomonadales	Sinobacteraceae	NA	NA
DENOVO164	-10.0774	2.43797e-13	4.9767e-12	Bacteria	Proteobacteria	Gammaproteobacteria	Xanthomonadales	Sinobacteraceae	NA	NA
DENOVO393	-8.64178	1.17521e-06	9.55694e-06	Bacteria	Proteobacteria	Gammaproteobacteria	Xanthomonadales	Sinobacteraceae	Nevskia	NA
DENOVO6501	2.83959	0.00229591	0.0079189	Bacteria	Proteobacteria	Gammaproteobacteria	NA	NA	NA	NA
DENOVO214	3.72876	5.47371e-13	1.07355e-11	Bacteria	Proteobacteria	Gammaproteobacteria	Pseudomonadales	Pseudomonadaceae	Pseudomonas	NA
DENOVO642	-2.61106	7.13867e-05	0.000377303	Bacteria	Proteobacteria	Gammaproteobacteria	Pseudomonadales	Pseudomonadaceae	NA	NA
DENOVO204	-10.7637	9.59626e-32	1.53579e-29	Bacteria	Proteobacteria	Gammaproteobacteria	Pseudomonadales	Pseudomonadaceae	Pseudomonas	NA
DENOVO2025	-3.39894	4.22317e-05	0.000235661	Bacteria	Proteobacteria	Gammaproteobacteria	NA	NA	NA	NA
DENOVO126	-4.16222	7.44607e-16	2.0546e-14	Bacteria	Proteobacteria	Gammaproteobacteria	Pseudomonadales	Pseudomonadaceae	NA	NA
DENOVO817	-8.27049	1.98897e-14	4.59992e-13	Bacteria	Proteobacteria	Gammaproteobacteria	Pseudomonadales	Pseudomonadaceae	Pseudomonas	NA
DENOVO5373	-3.87452	9.98763e-05	0.000510351	Bacteria	Proteobacteria	Gammaproteobacteria	Xanthomonadales	Xanthomonadaceae	Stenotrophomonas	NA
DENOVO7671	-5.87517	2.11861e-09	2.8637e-08	Bacteria	Proteobacteria	Gammaproteobacteria	Xanthomonadales	Xanthomonadaceae	Stenotrophomonas	acidaminiphila
DENOVO5479	-5.27732	6.86617e-09	8.63885e-08	Bacteria	Proteobacteria	Gammaproteobacteria	Xanthomonadales	Xanthomonadaceae	Stenotrophomonas	NA
DENOVO4991	-3.6975	0.0019424	0.00682911	Bacteria	Proteobacteria	Gammaproteobacteria	Pseudomonadales	Moraxellaceae	NA	NA
DENOVO1199	-8.70553	1.14349e-17	4.19735e-16	Bacteria	Proteobacteria	Gammaproteobacteria	Pseudomonadales	Moraxellaceae	Acinetobacter	lwoffii
DENOVO3948	-5.12971	7.26559e-07	6.22476e-06	Bacteria	Proteobacteria	Gammaproteobacteria	Pseudomonadales	Moraxellaceae	Acinetobacter	NA
DENOVO5541	-5.95362	1.51718e-05	9.52939e-05	Bacteria	Proteobacteria	Gammaproteobacteria	Pseudomonadales	Moraxellaceae	Acinetobacter	NA
DENOVO10979	-4.3925	0.000595174	0.00246215	Bacteria	Proteobacteria	Gammaproteobacteria	NA	NA	NA	NA
DENOVO8401	-4.82217	3.21092e-05	0.000185649	Bacteria	Proteobacteria	Gammaproteobacteria	Pseudomonadales	Moraxellaceae	Acinetobacter	NA
DENOVO3734	-3.11482	0.00201106	0.0070396	Bacteria	Proteobacteria	Gammaproteobacteria	Pseudomonadales	Moraxellaceae	NA	NA
DENOVO4941	-2.9482	0.00241535	0.00830938	Bacteria	Proteobacteria	Gammaproteobacteria	Pseudomonadales	Moraxellaceae	Acinetobacter	NA
DENOVO878	-7.7509	1.45693e-12	2.73669e-11	Bacteria	Proteobacteria	Gammaproteobacteria	Pseudomonadales	Moraxellaceae	Enhydrobacter	NA
DENOVO4598	-4.06992	9.89486e-05	0.000507556	Bacteria	Proteobacteria	Gammaproteobacteria	Pseudomonadales	Moraxellaceae	Enhydrobacter	NA
DENOVO1315	-8.20139	3.20275e-14	7.23967e-13	Bacteria	Proteobacteria	Gammaproteobacteria	Pseudomonadales	Moraxellaceae	Enhydrobacter	NA
DENOVO2228	-3.8454	0.000948074	0.0036662	Bacteria	Proteobacteria	Gammaproteobacteria	Pseudomonadales	Moraxellaceae	Enhydrobacter	NA
DENOVO2967	-4.80393	2.41167e-06	1.83443e-05	Bacteria	Proteobacteria	Gammaproteobacteria	Pseudomonadales	Moraxellaceae	NA	NA
DENOVO1030	-7.03362	7.13305e-14	1.53437e-12	Bacteria	Proteobacteria	Gammaproteobacteria	Aeromonadales	Aeromonadaceae	NA	NA
DENOVO9793	-4.91183	0.000467424	0.00201743	Bacteria	Proteobacteria	Gammaproteobacteria	Alteromonadales	211ds20	NA	NA
DENOVO11795	-3.92303	0.00101514	0.00388669	Bacteria	Proteobacteria	Gammaproteobacteria	Pseudomonadales	Pseudomonadaceae	Pseudomonas	NA
DENOVO1204	-8.53227	4.31288e-17	1.46236e-15	Bacteria	Proteobacteria	Gammaproteobacteria	Pseudomonadales	Pseudomonadaceae	Pseudomonas	NA
DENOVO4101	-5.34635	9.44152e-08	9.6121e-07	Bacteria	Proteobacteria	Gammaproteobacteria	Pseudomonadales	Pseudomonadaceae	Pseudomonas	NA
DENOVO5141	-4.99268	2.14922e-06	1.65366e-05	Bacteria	Proteobacteria	Gammaproteobacteria	Pseudomonadales	Pseudomonadaceae	NA	NA
DENOVO1718	-2.64766	0.000345444	0.00154427	Bacteria	Proteobacteria	Gammaproteobacteria	Pseudomonadales	Pseudomonadaceae	Pseudomonas	NA
DENOVO780	-3.64942	0.000127595	0.000637339	Bacteria	Proteobacteria	Gammaproteobacteria	NA	NA	NA	NA
DENOVO6369	-3.47892	1.11689e-07	1.11997e-06	Bacteria	Proteobacteria	Gammaproteobacteria	Pseudomonadales	Pseudomonadaceae	NA	NA
DENOVO4059	-3.42951	0.00211069	0.00736258	Bacteria	Proteobacteria	Gammaproteobacteria	Alteromonadales	Alteromonadaceae	Cellvibrio	NA
DENOVO1	4.46159	6.29321e-23	3.81502e-21	Bacteria	Proteobacteria	Gammaproteobacteria	Pseudomonadales	Pseudomonadaceae	Pseudomonas	NA
DENOVO370	-3.03623	0.00268612	0.00911551	Bacteria	Proteobacteria	Gammaproteobacteria	Pseudomonadales	Pseudomonadaceae	Pseudomonas	NA
DENOVO9342	3.6738	2.29411e-05	0.000138512	Bacteria	Proteobacteria	Gammaproteobacteria	Pseudomonadales	Pseudomonadaceae	NA	NA
DENOVO131	2.81734	7.78141e-09	9.69888e-08	Bacteria	Proteobacteria	Gammaproteobacteria	Enterobacteriales	Enterobacteriaceae	NA	NA
DENOVO2539	-3.35491	0.00101797	0.0038938	Bacteria	Proteobacteria	Gammaproteobacteria	Enterobacteriales	Enterobacteriaceae	NA	NA
DENOVO3524	-3.83102	2.58189e-05	0.000153723	Bacteria	Proteobacteria	Gammaproteobacteria	Enterobacteriales	Enterobacteriaceae	NA	NA
DENOVO3947	-3.18231	0.00177989	0.00634699	Bacteria	Proteobacteria	Gammaproteobacteria	Alteromonadales	Shewanellaceae	Shewanella	NA
DENOVO2823	-5.40581	5.22001e-06	3.68346e-05	Bacteria	Proteobacteria	Gammaproteobacteria	Alteromonadales	Pseudomonadaceae	Rheinheimera	NA
DENOVO7888	-3.83378	0.0026027	0.0088776	Bacteria	Proteobacteria	Gammaproteobacteria	Alteromonadales	[Chromatiaceae]	NA	NA
DENOVO9	-4.70364	9.93525e-05	0.000508324	Bacteria	Proteobacteria	Gammaproteobacteria	Pseudomonadales	Moraxellaceae	Acinetobacter	NA
DENOVO3217	-3.73966	0.0016189	0.00583009	Bacteria	Proteobacteria	Gammaproteobacteria	Pseudomonadales	Pseudomonadaceae	NA	NA
DENOVO4118	-3.67494	0.00140329	0.00513505	Bacteria	Proteobacteria	Gammaproteobacteria	Pseudomonadales	Moraxellaceae	Enhydrobacter	aerosaccus
DENOVO3047	-3.89885	3.42041e-05	0.000195501	Bacteria	Proteobacteria	Gammaproteobacteria	Pseudomonadales	Moraxellaceae	NA	NA
DENOVO3912	-3.12253	0.0013124	0.00486647	Bacteria	Proteobacteria	Gammaproteobacteria	Xanthomonadales	Xanthomonadaceae	NA	NA
DENOVO12699	-5.28218	0.000519315	0.0022246	Bacteria	Proteobacteria	Gammaproteobacteria	Pseudomonadales	Moraxellaceae	Enhydrobacter	NA
DENOVO7033	-3.86552	0.0017818	0.00634814	Bacteria	Proteobacteria	Gammaproteobacteria	Pseudomonadales	Moraxellaceae	Acinetobacter	NA
DENOVO3136	-4.85018	0.000154376	0.000749587	Bacteria	Proteobacteria	Gammaproteobacteria	Pseudomonadales	Moraxellaceae	Acinetobacter	NA
DENOVO2503	-6.69944	4.78511e-11	7.84641e-10	Bacteria	Proteobacteria	Gammaproteobacteria	Pseudomonadales	Moraxellaceae	NA	NA
DENOVO6764	-5.76303	2.20164e-05	0.000133669	Bacteria	Proteobacteria	Gammaproteobacteria	Pseudomonadales	Pseudomonadaceae	Pseudomonas	NA
DENOVO6827	-3.91867	0.00022721	0.00106324	Bacteria	Proteobacteria	Gammaproteobacteria	Xanthomonadales	Xanthomonadaceae	NA	NA
DENOVO2761	-6.28344	4.63872e-08	5.04335e-07	Bacteria	Proteobacteria	Gammaproteobacteria	NA	NA	NA	NA
DENOVO6756	-4.60159	0.00027699	0.00126511	Bacteria	Proteobacteria	Gammaproteobacteria	Pseudomonadales	Moraxellaceae	Acinetobacter	NA
DENOVO2892	-6.75237	1.11416e-09	1.54783e-08	Bacteria	Proteobacteria	Gammaproteobacteria	Pseudomonadales	Pseudomonadaceae	Perlucidibaca	NA
DENOVO3888	-5.72615	8.73024e-08	8.97936e-07	Bacteria	Proteobacteria	Gammaproteobacteria	Pseudomonadales	Moraxellaceae	NA	NA
DENOVO6452	-4.48766	0.000776446	0.00307374	Bacteria	Proteobacteria	Gammaproteobacteria	NA	NA	NA	NA
DENOVO2754	-4.65533	3.16041e-07	2.86081e-06	Bacteria	Proteobacteria	Gammaproteobacteria	Pseudomonadales	Pseudomonadaceae	Perlucidibaca	NA
DENOVO3905	-6.28909	7.59134e-08	7.86864e-07	Bacteria	Proteobacteria	Gammaproteobacteria	Pseudomonadales	Moraxellaceae	NA	NA
DENOVO4258	-4.31335	0.000902485	0.00352621	Bacteria	Proteobacteria	Gammaproteobacteria	Pseudomonadales	Moraxellaceae	NA	NA
DENOVO5530	-3.92226	0.00111904	0.00422384	Bacteria	Proteobacteria	Gammaproteobacteria	Pseudomonadales	Pseudomonadaceae	Pseudomonas	NA
DENOVO2976	-3.52422	0.000559133	0.00234742	Bacteria	Proteobacteria	Gammaproteobacteria	NA	NA	NA	NA
DENOVO8123	-5.03026	0.000158113	0.000764947	Bacteria	Proteobacteria	Gammaproteobacteria	Pseudomonadales	Pseudomonadaceae	Pseudomonas	NA
DENOVO6170	-4.24176	0.000666767	0.00271387	Bacteria	Proteobacteria	Gammaproteobacteria	Oceanospirillales	Oceanospirillaceae	NA	NA
DENOVO3938	-4.89169	2.53705e-05	0.000151957	Bacteria	Proteobacteria	Gammaproteobacteria	NA	NA	NA	NA
DENOVO7777	-3.52328	0.000669821	0.00272353	Bacteria	Proteobacteria	Gammaproteobacteria	Pseudomonadales	Pseudomonadaceae	Pseudomonas	NA
DENOVO724	-9.46964	6.59686e-23	3.93941e-21	Bacteria	Proteobacteria	Gammaproteobacteria	Enterobacteriales	Enterobacteriaceae	NA	NA
DENOVO2594	-5.10507	4.47492e-08	4.89185e-07	Bacteria	Proteobacteria	Gammaproteobacteria	Enterobacteriales	Enterobacteriaceae	NA	NA
DENOVO4605	-5.23076	7.58437e-08	7.86864e-07	Bacteria	Proteobacteria	Gammaproteobacteria	NA	NA	NA	NA
DENOVO5290	-3.88529	9.45305e-05	0.000488021	Bacteria	Proteobacteria	Gammaproteobacteria	Enterobacteriales	Enterobacteriaceae	NA	NA
DENOVO3314	-4.48726	3.12441e-05	0.000181433	Bacteria	Proteobacteria	Gammaproteobacteria	Enterobacteriales	Enterobacteriaceae	Gluconacetobacter	NA
DENOVO6176	-5.73985	1.78459e-09	2.42862e-08	Bacteria	Proteobacteria	Gammaproteobacteria	Enterobacteriales	Enterobacteriaceae	NA	NA
DENOVO5967	-4.96035	0.00290918	0.00974844	Bacteria	Proteobacteria	Gammaproteobacteria	Oceanospirillales	Oceanospirillaceae	NA	NA
DENOVO7823	-5.57315	6.41986e-06	4.45162e-05	Bacteria	Proteobacteria	Gammaproteobacteria	Pasteurellales	Pasteurellaceae	Haemophilus	parainfluenzae
DENOVO447	-8.01233	8.95933e-22	4.71662e-20	Bacteria	Proteobacteria	Gammaproteobacteria	Enterobacteriales	Enterobacteriaceae	NA	NA
DENOVO5575	-6.90733	0.00237703	0.00818461	Bacteria	Proteobacteria	Gammaproteobacteria	Legionellales	Legionellaceae	NA	NA
DENOVO4122	-5.63448	0.00157437	0.00569021	Bacteria	Proteobacteria	Gammaproteobacteria	Pasteurellales	Pasteurellaceae	Actinobacillus	parahaemolyticus
DENOVO11009	-3.75683	0.00187336	0.00663302	Bacteria	Proteobacteria	Gammaproteobacteria	NA	NA	NA	NA
DENOVO432	-5.53849	2.95566e-10	4.28463e-09	Bacteria	Proteobacteria	Gammaproteobacteria	Pseudomonadales	Moraxellaceae	Acinetobacter	NA
DENOVO598	-5.28672	2.61033e-07	2.3954e-06	Bacteria	Proteobacteria	Gammaproteobacteria	Pseudomonadales	Moraxellaceae	Acinetobacter	NA
DENOVO296	-4.96484	0.00018455	0.000879028	Bacteria	Proteobacteria	Gammaproteobacteria	Pseudomonadales	Moraxellaceae	Acinetobacter	NA
DENOVO2133	2.18643	0.00275396	0.00930623	Bacteria	Proteobacteria	Gammaproteobacteria	Pseudomonadales	Moraxellaceae	NA	NA
DENOVO323	2.67006	1.32246e-05	8.45231e-05	Bacteria	Proteobacteria	Gammaproteobacteria	Pseudomonadales	Pseudomonadaceae	Pseudomonas	NA
DENOVO2795	-4.02902	0.000776615	0.00307374	Bacteria	Proteobacteria	Gammaproteobacteria	Pseudomonadales	Pseudomonadaceae	Pseudomonas	NA
DENOVO1603	-6.99173	2.02427e-23	1.32772e-21	Bacteria	Proteobacteria	Gammaproteobacteria	Pseudomonadales	Pseudomonadaceae	Pseudomonas	NA
DENOVO442	-4.88084	0.000729562	0.0029219	Bacteria	Proteobacteria	Gammaproteobacteria	Pseudomonadales	Pseudomonadaceae	Pseudomonas	NA
DENOVO3379	-2.72877	1.0629e-06	8.76839e-06	Bacteria	Proteobacteria	Gammaproteobacteria	Pseudomonadales	Pseudomonadaceae	NA	NA
DENOVO7657	-5.82521	2.32314e-06	1.77722e-05	Bacteria	Proteobacteria	Gammaproteobacteria	Pseudomonadales	Pseudomonadaceae	NA	NA
DENOVO1515	-5.94405	8.75094e-13	1.69143e-11	Bacteria	Proteobacteria	Gammaproteobacteria	Pseudomonadales	Pseudomonadaceae	Pseudomonas	NA
DENOVO1775	-5.28997	1.91681e-07	1.83035e-06	Bacteria	Proteobacteria	Gammaproteobacteria	Pseudomonadales	Pseudomonadaceae	Pseudomonas	NA
DENOVO57	-2.11576	0.000118829	0.00059653	Bacteria	Proteobacteria	Gammaproteobacteria	Pseudomonadales	Pseudomonadaceae	Pseudomonas	NA
DENOVO657	-6.82142	1.17196e-07	1.16933e-06	Bacteria	Proteobacteria	Gammaproteobacteria	Pseudomonadales	Pseudomonadaceae	Pseudomonas	NA
DENOVO101	-3.23904	1.51101e-07	1.47453e-06	Bacteria	Proteobacteria	Gammaproteobacteria	Pseudomonadales	Pseudomonadaceae	Pseudomonas	NA
DENOVO636	-4.4351	0.000225704	0.00105991	Bacteria	Proteobacteria	Gammaproteobacteria	Pseudomonadales	Pseudomonadaceae	Pseudomonas	NA
DENOVO731	-8.64162	3.77606e-05	0.000212789	Bacteria	Proteobacteria	Gammaproteobacteria	Pseudomonadales	Moraxellaceae	Acinetobacter	NA
DENOVO1399	-5.16535	0.0003804	0.00168174	Bacteria	Proteobacteria	Gammaproteobacteria	Pseudomonadales	Moraxellaceae	Acinetobacter	NA
DENOVO1597	-3.63639	2.6792e-05	0.000158779	Bacteria	Proteobacteria	Gammaproteobacteria	Pseudomonadales	Moraxellaceae	Acinetobacter	NA
DENOVO4152	-4.09216	2.46144e-05	0.000147649	Bacteria	Proteobacteria	Gammaproteobacteria	Pseudomonadales	Pseudomonadaceae	NA	NA
DENOVO2840	-4.96412	1.56249e-05	9.78331e-05	Bacteria	Proteobacteria	Gammaproteobacteria	Oceanospirillales	Halomonadaceae	NA	NA
DENOVO8160	-5.79838	1.83587e-08	2.12293e-07	Bacteria	Proteobacteria	Gammaproteobacteria	Pseudomonadales	Moraxellaceae	Acinetobacter	NA
DENOVO1143	-7.11176	4.41494e-11	7.26921e-10	Bacteria	Proteobacteria	Gammaproteobacteria	Pseudomonadales	Moraxellaceae	Acinetobacter	NA
DENOVO267	-7.74513	2.01456e-07	1.9055e-06	Bacteria	Proteobacteria	Gammaproteobacteria	Alteromonadales	[Chromatiaceae]	Rheinheimera	NA
DENOVO151	5.27151	0.000657012	0.00267962	Bacteria	Proteobacteria	Gammaproteobacteria	Alteromonadales	Shewanellaceae	Shewanella	NA
DENOVO3937	-2.89984	0.00297397	0.00994058	Bacteria	Proteobacteria	Gammaproteobacteria	Enterobacteriales	Enterobacteriaceae	NA	NA
DENOVO8839	-4.04282	3.84258e-05	0.000216233	Bacteria	Proteobacteria	Gammaproteobacteria	Enterobacteriales	Enterobacteriaceae	Erwinia	NA
DENOVO4146	-3.62154	0.000546087	0.00231451	Bacteria	Proteobacteria	Gammaproteobacteria	Aeromonadales	Aeromonadaceae	NA	NA
DENOVO2970	-3.58266	0.000783499	0.00309455	Bacteria	Proteobacteria	Gammaproteobacteria	Aeromonadales	Aeromonadaceae	NA	NA
DENOVO6996	-3.08978	0.00189584	0.00669484	Bacteria	Proteobacteria	Gammaproteobacteria	Aeromonadales	Aeromonadaceae	NA	NA
DENOVO4755	-4.39643	3.48657e-05	0.000198432	Bacteria	Proteobacteria	Gammaproteobacteria	Enterobacteriales	Enterobacteriaceae	NA	NA
DENOVO1637	-3.78342	0.000560364	0.00235012	Bacteria	Proteobacteria	Gammaproteobacteria	Enterobacteriales	Enterobacteriaceae	NA	NA
DENOVO1989	-4.90726	1.63638e-06	1.28881e-05	Bacteria	Proteobacteria	Gammaproteobacteria	Aeromonadales	Aeromonadaceae	NA	NA
DENOVO5969	-5.35266	8.93831e-08	9.16979e-07	Bacteria	Proteobacteria	Gammaproteobacteria	Enterobacteriales	Enterobacteriaceae	NA	NA
DENOVO4874	-4.23192	2.29526e-05	0.000138512	Bacteria	Proteobacteria	Gammaproteobacteria	Enterobacteriales	Enterobacteriaceae	NA	NA
DENOVO6389	-4.27669	1.43822e-05	9.11937e-05	Bacteria	Proteobacteria	Gammaproteobacteria	Enterobacteriales	Enterobacteriaceae	NA	NA
DENOVO2627	-5.71932	2.40226e-07	2.23003e-06	Bacteria	Proteobacteria	Gammaproteobacteria	Aeromonadales	Aeromonadaceae	NA	NA
DENOVO19	-12.5345	1.59456e-70	9.11406e-68	Bacteria	Proteobacteria	Gammaproteobacteria	Aeromonadales	Aeromonadaceae	NA	NA
DENOVO1716	-12.2831	2.26921e-61	1.13489e-58	Bacteria	Proteobacteria	Gammaproteobacteria	Aeromonadales	Aeromonadaceae	NA	NA
DENOVO649	-6.78946	1.60188e-16	4.89246e-15	Bacteria	Proteobacteria	Gammaproteobacteria	Enterobacteriales	Enterobacteriaceae	Erwinia	NA
DENOVO905	-4.6174	8.11561e-06	5.47564e-05	Bacteria	Proteobacteria	Gammaproteobacteria	Aeromonadales	Aeromonadaceae	NA	NA
DENOVO3504	-3.16569	0.00225136	0.00779213	Bacteria	Proteobacteria	Gammaproteobacteria	Enterobacteriales	Enterobacteriaceae	NA	NA
DENOVO2831	-3.62496	0.00140408	0.00513505	Bacteria	Proteobacteria	Gammaproteobacteria	Enterobacteriales	Enterobacteriaceae	NA	NA
DENOVO8390	-3.9011	0.0002473	0.00114123	Bacteria	Proteobacteria	Gammaproteobacteria	Enterobacteriales	Enterobacteriaceae	NA	NA
DENOVO1391	-8.0253	3.47972e-20	1.54693e-18	Bacteria	Proteobacteria	Gammaproteobacteria	Enterobacteriales	Enterobacteriaceae	NA	NA
DENOVO970	-6.55172	7.646e-15	1.85404e-13	Bacteria	Proteobacteria	Gammaproteobacteria	Aeromonadales	Aeromonadaceae	NA	NA
DENOVO6275	-4.23884	4.48179e-06	3.23536e-05	Bacteria	Proteobacteria	Gammaproteobacteria	Enterobacteriales	Enterobacteriaceae	Enterobacter	NA
DENOVO1246	-9.43856	5.07021e-23	3.12091e-21	Bacteria	Proteobacteria	Gammaproteobacteria	Enterobacteriales	Enterobacteriaceae	NA	NA
DENOVO8376	-4.13297	0.000556941	0.00234427	Bacteria	Proteobacteria	Gammaproteobacteria	Aeromonadales	Aeromonadaceae	NA	NA
DENOVO1513	-8.05981	2.0713e-17	7.46601e-16	Bacteria	Proteobacteria	Gammaproteobacteria	Aeromonadales	Aeromonadaceae	NA	NA
DENOVO5593	-4.18032	0.000476503	0.00205441	Bacteria	Proteobacteria	Gammaproteobacteria	Aeromonadales	Aeromonadaceae	NA	NA
DENOVO10440	-4.00926	0.000776694	0.00307374	Bacteria	Proteobacteria	Gammaproteobacteria	Enterobacteriales	Enterobacteriaceae	NA	NA
DENOVO2023	-4.01944	3.53915e-05	0.000200569	Bacteria	Proteobacteria	Gammaproteobacteria	Aeromonadales	Aeromonadaceae	NA	NA
DENOVO2974	-4.0891	0.000880263	0.00344612	Bacteria	Proteobacteria	Gammaproteobacteria	Aeromonadales	Aeromonadaceae	NA	NA
DENOVO7706	-3.61547	0.00130743	0.00485254	Bacteria	Proteobacteria	Gammaproteobacteria	Enterobacteriales	Enterobacteriaceae	NA	NA
DENOVO6997	-1.87401	0.000396776	0.00174643	Bacteria	Proteobacteria	Gammaproteobacteria	Enterobacteriales	Enterobacteriaceae	NA	NA
DENOVO1890	-5.16446	1.49489e-09	2.04831e-08	Bacteria	Proteobacteria	Gammaproteobacteria	Enterobacteriales	Enterobacteriaceae	Erwinia	NA
DENOVO835	-5.41726	0.000903743	0.00352768	Bacteria	Proteobacteria	Gammaproteobacteria	Enterobacteriales	Enterobacteriaceae	Erwinia	NA
DENOVO4183	-3.15864	0.000535235	0.00228059	Bacteria	Proteobacteria	Gammaproteobacteria	Enterobacteriales	Enterobacteriaceae	NA	NA
DENOVO4440	-4.58126	1.99123e-07	1.88789e-06	Bacteria	Proteobacteria	Gammaproteobacteria	Aeromonadales	Aeromonadaceae	NA	NA
DENOVO7324	-6.12341	0.000268075	0.00123001	Bacteria	Proteobacteria	Gammaproteobacteria	Enterobacteriales	Enterobacteriaceae	NA	NA
DENOVO1433	-4.6719	1.54545e-07	1.50446e-06	Bacteria	Proteobacteria	Gammaproteobacteria	Aeromonadales	Aeromonadaceae	NA	NA
DENOVO10461	-3.61152	4.58188e-05	0.000252508	Bacteria	Proteobacteria	Gammaproteobacteria	Enterobacteriales	Enterobacteriaceae	NA	NA
DENOVO13450	5.78102	2.25034e-08	2.57246e-07	Bacteria	Proteobacteria	Gammaproteobacteria	Enterobacteriales	Enterobacteriaceae	NA	NA
DENOVO2945	-8.38661	6.23884e-22	3.4194e-20	Bacteria	Proteobacteria	Gammaproteobacteria	Enterobacteriales	Enterobacteriaceae	NA	NA
DENOVO2690	6.15132	1.46754e-10	2.19091e-09	Bacteria	Proteobacteria	Gammaproteobacteria	Enterobacteriales	Enterobacteriaceae	Serratia	marcescens
DENOVO2923	-3.62954	3.3662e-05	0.000193442	Bacteria	Proteobacteria	Gammaproteobacteria	Enterobacteriales	Enterobacteriaceae	NA	NA
DENOVO4812	-3.63097	0.000261149	0.00119961	Bacteria	Proteobacteria	Gammaproteobacteria	Enterobacteriales	Enterobacteriaceae	Erwinia	NA
DENOVO4787	-3.79474	7.31419e-05	0.000385054	Bacteria	Proteobacteria	Gammaproteobacteria	Aeromonadales	Aeromonadaceae	NA	NA
DENOVO831	-4.27967	7.64984e-07	6.47083e-06	Bacteria	Proteobacteria	Gammaproteobacteria	Aeromonadales	Aeromonadaceae	NA	NA
DENOVO2833	-3.00823	0.00158714	0.00573119	Bacteria	Proteobacteria	Gammaproteobacteria	Enterobacteriales	Enterobacteriaceae	Erwinia	NA
DENOVO3050	-4.31713	7.4693e-06	5.08243e-05	Bacteria	Proteobacteria	Gammaproteobacteria	Aeromonadales	Aeromonadaceae	NA	NA
DENOVO552	-6.48842	8.14494e-14	1.71641e-12	Bacteria	Proteobacteria	Gammaproteobacteria	Aeromonadales	Aeromonadaceae	NA	NA
DENOVO9451	-4.35995	1.47623e-05	9.31607e-05	Bacteria	Proteobacteria	Gammaproteobacteria	Aeromonadales	Aeromonadaceae	NA	NA
DENOVO882	-4.24795	3.21251e-06	2.39108e-05	Bacteria	Proteobacteria	Gammaproteobacteria	Aeromonadales	Aeromonadaceae	NA	NA
DENOVO202	-4.61208	3.38774e-05	0.000194063	Bacteria	Proteobacteria	Gammaproteobacteria	Pasteurellales	Pasteurellaceae	Haemophilus	parainfluenzae
DENOVO10064	-5.19484	0.000666539	0.00271387	Bacteria	Proteobacteria	Gammaproteobacteria	Pasteurellales	Pasteurellaceae	Haemophilus	NA
DENOVO7931	-7.70475	2.97011e-05	0.000173227	Bacteria	Proteobacteria	Gammaproteobacteria	Pasteurellales	Pasteurellaceae	Haemophilus	parainfluenzae
DENOVO5125	-7.87747	6.62243e-06	4.57623e-05	Bacteria	Proteobacteria	Gammaproteobacteria	Pasteurellales	Pasteurellaceae	Actinobacillus	parahaemolyticus
DENOVO194	-10.7771	8.30349e-16	2.26002e-14	Bacteria	Proteobacteria	Gammaproteobacteria	Pasteurellales	Pasteurellaceae	Actinobacillus	parahaemolyticus
DENOVO641	-7.68517	2.94415e-18	1.13265e-16	Bacteria	Proteobacteria	Gammaproteobacteria	NA	NA	NA	NA
DENOVO1129	3.78806	3.0375e-05	0.0001769	Bacteria	Proteobacteria	Gammaproteobacteria	Pseudomonadales	Pseudomonadaceae	Pseudomonas	NA
DENOVO200	2.4299	1.46138e-06	1.16242e-05	Bacteria	Proteobacteria	Gammaproteobacteria	Pseudomonadales	Pseudomonadaceae	Pseudomonas	NA
DENOVO4268	-5.163	5.8547e-05	0.000315696	Bacteria	Proteobacteria	Gammaproteobacteria	Pseudomonadales	Moraxellaceae	Acinetobacter	NA
DENOVO3343	-9.79432	7.1038e-27	6.93227e-25	Bacteria	Proteobacteria	Gammaproteobacteria	Pseudomonadales	Moraxellaceae	NA	NA
DENOVO8400	-3.37205	0.000745398	0.00297638	Bacteria	Proteobacteria	Gammaproteobacteria	Pseudomonadales	Moraxellaceae	NA	NA
DENOVO56	-5.07765	1.60062e-09	2.18569e-08	Bacteria	Proteobacteria	Gammaproteobacteria	Pseudomonadales	Moraxellaceae	NA	NA
DENOVO30	-7.16652	3.16883e-16	9.12122e-15	Bacteria	Proteobacteria	Gammaproteobacteria	Pseudomonadales	Moraxellaceae	Enhydrobacter	NA
DENOVO199	-7.08592	7.94295e-05	0.000414879	Bacteria	Proteobacteria	Gammaproteobacteria	Pseudomonadales	Moraxellaceae	Psychrobacter	NA
DENOVO5001	-3.64346	0.000581112	0.00241687	Bacteria	Proteobacteria	Gammaproteobacteria	Pseudomonadales	Moraxellaceae	NA	NA
DENOVO563	-3.74904	0.00026115	0.00119961	Bacteria	Proteobacteria	Gammaproteobacteria	Pseudomonadales	Moraxellaceae	NA	NA
DENOVO70	-9.31663	4.33647e-24	3.10194e-22	Bacteria	Proteobacteria	Gammaproteobacteria	Alteromonadales	Alteromonadaceae	Cellvibrio	NA
DENOVO1126	-3.51849	0.000408774	0.00179332	Bacteria	Proteobacteria	Gammaproteobacteria	Oceanospirillales	Oceanospirillaceae	Marinomonas	NA
DENOVO3770	-6.03127	1.91752e-06	1.48971e-05	Bacteria	Proteobacteria	Gammaproteobacteria	Pseudomonadales	Moraxellaceae	Acinetobacter	NA
DENOVO3135	-5.30269	2.69549e-09	3.57886e-08	Bacteria	Proteobacteria	Gammaproteobacteria	Aeromonadales	Aeromonadaceae	NA	NA
DENOVO4832	-20.0375	1.29094e-07	1.27532e-06	Bacteria	Proteobacteria	Gammaproteobacteria	Legionellales	Legionellaceae	NA	NA
DENOVO349	-9.58131	2.71569e-06	2.05396e-05	Bacteria	Proteobacteria	Gammaproteobacteria	Legionellales	Legionellaceae	NA	NA
DENOVO2272	-7.36767	1.93795e-14	4.53434e-13	Bacteria	Proteobacteria	Gammaproteobacteria	Pseudomonadales	Pseudomonadaceae	Pseudomonas	NA
DENOVO1986	-9.48535	7.66121e-24	5.37763e-22	Bacteria	Proteobacteria	Gammaproteobacteria	Pseudomonadales	Pseudomonadaceae	NA	NA
DENOVO6137	-6.44513	0.00135493	0.005001	Bacteria	Proteobacteria	Gammaproteobacteria	Legionellales	Legionellaceae	NA	NA
DENOVO2225	-6.63726	5.28052e-10	7.54549e-09	Bacteria	Proteobacteria	Gammaproteobacteria	NA	NA	NA	NA
DENOVO2633	-5.49983	4.16342e-07	3.70174e-06	Bacteria	Proteobacteria	Gammaproteobacteria	Oceanospirillales	Oceanospirillaceae	NA	NA
DENOVO1255	-3.87827	0.000156658	0.000759743	Bacteria	Proteobacteria	Gammaproteobacteria	Pseudomonadales	Pseudomonadaceae	Pseudomonas	NA
DENOVO2270	-5.28878	7.42271e-06	5.05933e-05	Bacteria	Proteobacteria	Gammaproteobacteria	Aeromonadales	Aeromonadaceae	NA	NA
DENOVO2264	-6.04506	4.35683e-08	4.7758e-07	Bacteria	Proteobacteria	Gammaproteobacteria	Pseudomonadales	Moraxellaceae	Acinetobacter	NA
DENOVO3373	-4.35785	0.000699248	0.00282422	Bacteria	Proteobacteria	Gammaproteobacteria	Oceanospirillales	Oceanospirillaceae	NA	NA
DENOVO274	2.66316	2.30221e-07	2.14213e-06	Bacteria	Proteobacteria	Gammaproteobacteria	Pseudomonadales	Pseudomonadaceae	Pseudomonas	NA
DENOVO1857	-3.3066	0.00285983	0.00959913	Bacteria	Proteobacteria	Gammaproteobacteria	Oceanospirillales	Oceanospirillaceae	NA	NA
DENOVO1174	-8.11706	2.14994e-18	8.35135e-17	Bacteria	Proteobacteria	Gammaproteobacteria	NA	NA	NA	NA
DENOVO4891	-3.53794	0.00162932	0.00586233	Bacteria	Proteobacteria	Gammaproteobacteria	Alteromonadales	Shewanellaceae	Shewanella	NA
DENOVO845	6.91646	0.000525873	0.00224548	Bacteria	Proteobacteria	Gammaproteobacteria	Pseudomonadales	Pseudomonadaceae	Pseudomonas	NA
DENOVO3798	-3.29155	0.00195779	0.00687719	Bacteria	Proteobacteria	Gammaproteobacteria	Pseudomonadales	Pseudomonadaceae	NA	NA
DENOVO392	-7.21936	4.60457e-16	1.29739e-14	Bacteria	Proteobacteria	Gammaproteobacteria	Pseudomonadales	Pseudomonadaceae	NA	NA
DENOVO6705	-4.57942	7.30011e-07	6.24097e-06	Bacteria	Proteobacteria	Gammaproteobacteria	Pseudomonadales	Pseudomonadaceae	Pseudomonas	NA
DENOVO4168	-2.95482	0.000548503	0.00231738	Bacteria	Proteobacteria	Gammaproteobacteria	NA	NA	NA	NA
DENOVO13151	-3.50729	4.42543e-05	0.000245578	Bacteria	Proteobacteria	Gammaproteobacteria	Pseudomonadales	Pseudomonadaceae	Pseudomonas	NA
DENOVO11445	-2.21087	0.00138904	0.00508932	Bacteria	Proteobacteria	Gammaproteobacteria	Pseudomonadales	Pseudomonadaceae	Pseudomonas	NA
DENOVO1793	-4.50954	7.67866e-06	5.19836e-05	Bacteria	Proteobacteria	Gammaproteobacteria	Pseudomonadales	Pseudomonadaceae	Pseudomonas	NA
DENOVO4028	3.78678	0.000103567	0.000527193	Bacteria	Proteobacteria	Gammaproteobacteria	Methylococcales	Crenotrichaceae	Crenothrix	NA
DENOVO1290	-2.94453	0.00031324	0.00141134	Bacteria	Proteobacteria	Gammaproteobacteria	Pseudomonadales	Pseudomonadaceae	NA	NA
DENOVO4879	-5.93374	3.08415e-06	2.30648e-05	Bacteria	Proteobacteria	Gammaproteobacteria	Pseudomonadales	Moraxellaceae	Acinetobacter	rhizosphaerae
DENOVO5188	-4.68362	0.000722453	0.00290214	Bacteria	Proteobacteria	Gammaproteobacteria	Pseudomonadales	Moraxellaceae	Enhydrobacter	NA
DENOVO2149	-7.30582	2.37001e-10	3.44815e-09	Bacteria	Proteobacteria	Gammaproteobacteria	Pseudomonadales	Moraxellaceae	Enhydrobacter	NA
DENOVO932	-9.29253	2.60615e-16	7.61111e-15	Bacteria	Proteobacteria	Gammaproteobacteria	Pseudomonadales	Moraxellaceae	Acinetobacter	NA
DENOVO5696	-6.19691	9.38832e-05	0.000485306	Bacteria	Proteobacteria	Gammaproteobacteria	Pseudomonadales	Moraxellaceae	Acinetobacter	NA
DENOVO5286	-6.37444	0.00037087	0.00164507	Bacteria	Proteobacteria	Gammaproteobacteria	Pseudomonadales	Moraxellaceae	Acinetobacter	NA
DENOVO1375	-5.24064	1.40231e-09	1.92805e-08	Bacteria	Proteobacteria	Gammaproteobacteria	Aeromonadales	Aeromonadaceae	NA	NA
DENOVO4769	-3.8304	0.000142428	0.000700928	Bacteria	Proteobacteria	Gammaproteobacteria	Alteromonadales	Aeromonadaceae	Shewanella	NA
DENOVO2756	-3.82676	0.000403709	0.00177304	Bacteria	Proteobacteria	Gammaproteobacteria	Aeromonadales	Aeromonadaceae	NA	NA
DENOVO522	-8.40568	8.95963e-21	4.26756e-19	Bacteria	Proteobacteria	Gammaproteobacteria	Aeromonadales	Aeromonadaceae	NA	NA
DENOVO791	-9.06452	7.53908e-22	4.02185e-20	Bacteria	Proteobacteria	Gammaproteobacteria	Aeromonadales	Moraxellaceae	NA	NA
DENOVO2819	-4.5468	2.78598e-05	0.000163922	Bacteria	Proteobacteria	Gammaproteobacteria	Aeromonadales	Aeromonadaceae	NA	NA
DENOVO7326	-4.36222	7.634e-06	5.17689e-05	Bacteria	Proteobacteria	Gammaproteobacteria	Aeromonadales	Aeromonadaceae	NA	NA
DENOVO6703	-5.15594	5.90648e-07	5.13736e-06	Bacteria	Proteobacteria	Gammaproteobacteria	Aeromonadales	Aeromonadaceae	NA	NA
DENOVO5684	-4.54895	0.000463691	0.00200565	Bacteria	Proteobacteria	Gammaproteobacteria	Pseudomonadales	Moraxellaceae	Acinetobacter	NA
DENOVO2638	-6.69663	3.63397e-06	2.67763e-05	Bacteria	Proteobacteria	Gammaproteobacteria	Pseudomonadales	Moraxellaceae	Acinetobacter	NA
DENOVO4817	-6.61567	1.97669e-06	1.52679e-05	Bacteria	Proteobacteria	Gammaproteobacteria	Pseudomonadales	Moraxellaceae	Acinetobacter	NA
DENOVO2475	-3.5463	0.00211865	0.00737748	Bacteria	Proteobacteria	Gammaproteobacteria	Pseudomonadales	Moraxellaceae	Acinetobacter	NA
DENOVO9040	-3.25231	0.00181584	0.00644304	Bacteria	Proteobacteria	Gammaproteobacteria	Pseudomonadales	Moraxellaceae	Perlucidibaca	NA
DENOVO4153	-4.51869	6.86093e-05	0.000363584	Bacteria	Proteobacteria	Gammaproteobacteria	Chromatiales	Chromatiaceae	Allochromatium	NA
DENOVO4065	-3.60325	0.00197648	0.00693066	Bacteria	Proteobacteria	Gammaproteobacteria	Chromatiales	Chromatiaceae	Acinetobacter	NA
DENOVO4064	-5.58754	0.00133218	0.00493066	Bacteria	Proteobacteria	Gammaproteobacteria	Enterobacteriales	Enterobacteriaceae	NA	NA
DENOVO1912	-6.81026	1.55986e-06	1.2334e-05	Bacteria	Proteobacteria	Gammaproteobacteria	Pseudomonadales	Pseudomonadaceae	Pseudomonas	NA
DENOVO1644	-4.70032	0.000146622	0.000719797	Bacteria	Proteobacteria	Gammaproteobacteria	Pseudomonadales	Moraxellaceae	Acinetobacter	NA
DENOVO1393	-4.6243	6.5186e-05	0.000348675	Bacteria	Proteobacteria	Gammaproteobacteria	Pseudomonadales	Moraxellaceae	Acinetobacter	NA
DENOVO213	-9.44279	7.93483e-14	1.68868e-12	Bacteria	Gemmatimonadetes	Gemmatimonadetes	NA	NA	NA	NA
DENOVO5093	-5.39759	7.77022e-07	6.55879e-06	Bacteria	Proteobacteria	NA	NA	NA	NA	NA
DENOVO135	-11.049	6.18234e-27	6.34245e-25	Bacteria	Planctomycetes	Phycisphaerae	Phycisphaerales	NA	NA	NA
DENOVO208	-9.40532	5.38149e-14	1.18304e-12	Bacteria	Planctomycetes	Phycisphaerae	Phycisphaerales	NA	NA	NA
DENOVO555	-7.20384	9.69183e-07	8.01178e-06	Bacteria	Planctomycetes	Planctomycetia	Pirellulales	Pirellulaceae	NA	NA
DENOVO3626	-3.54048	0.00152673	0.00553301	Bacteria	Bacteroidetes	Sphingobacteriia	Flavobacteriales	Sphingobacteriaceae	Pedobacter	NA
DENOVO1921	-3.66565	0.000363527	0.00161608	Bacteria	Bacteroidetes	Sphingobacteriia	Sphingobacteriales	Sphingobacteriaceae	Pedobacter	NA
DENOVO346	-6.65764	1.47062e-12	2.74951e-11	Bacteria	Bacteroidetes	Sphingobacteriia	Sphingobacteriales	Sphingobacteriaceae	Pedobacter	NA
DENOVO84	-12.0658	4.76217e-22	2.64631e-20	Bacteria	Bacteroidetes	Sphingobacteriia	Sphingobacteriales	NA	NA	NA
DENOVO1950	-6.18475	2.58728e-07	2.3797e-06	Bacteria	Bacteroidetes	Sphingobacteriia	Sphingobacteriales	NA	NA	NA
DENOVO803	-4.72292	0.000596308	0.00246215	Bacteria	Bacteroidetes	Sphingobacteriia	Sphingobacteriales	Sphingobacteriaceae	Pedobacter	NA
DENOVO43	-10.4732	9.50522e-45	2.53536e-42	Bacteria	Bacteroidetes	Sphingobacteriia	Sphingobacteriales	Sphingobacteriaceae	Pedobacter	NA
DENOVO238	-5.00986	2.41589e-11	4.14849e-10	Bacteria	Bacteroidetes	Sphingobacteriia	Sphingobacteriales	Sphingobacteriaceae	Pedobacter	NA
DENOVO461	-9.31775	2.84649e-25	2.32425e-23	Bacteria	Bacteroidetes	Sphingobacteriia	Sphingobacteriales	Sphingobacteriaceae	Pedobacter	cryoconitis
DENOVO219	-5.49772	0.00102938	0.00392675	Bacteria	Bacteroidetes	Sphingobacteriia	Sphingobacteriales	Sphingobacteriaceae	Sphingobacterium	faecium
DENOVO127	-25.3761	1.69703e-35	3.39491e-33	Bacteria	Bacteroidetes	Sphingobacteriia	Sphingobacteriales	NA	NA	NA
DENOVO2992	-3.52157	0.000716127	0.00288252	Bacteria	Bacteroidetes	Sphingobacteriia	Sphingobacteriales	Sphingobacteriaceae	Pedobacter	cryoconitis
DENOVO1618	-3.66768	0.000568504	0.00237679	Bacteria	Bacteroidetes	Sphingobacteriia	Sphingobacteriales	NA	NA	NA
DENOVO156	-10.1936	3.41606e-11	5.79875e-10	Bacteria	Actinobacteria	Thermoleophilia	Solirubrobacterales	Patulibacteraceae	Patulibacter	NA
DENOVO700	-6.17991	4.47893e-06	3.23536e-05	Bacteria	SBR1093	VHS-B5-50	NA	NA	NA	NA

## Sheet: Table S7 - Phylum Italy
Phylum	Species	Median	Q1	Q3	Mean	SD
Unclassified	Aedes albopictus	0	0	0	2.29885e-06	9.0945e-06
Unclassified	Aedes koreicus	0	0	0	0	0
Other	Aedes albopictus	0.00102222	2.22222e-05	0.00282222	0.00262529	0.00535865
Other	Aedes koreicus	0.000511111	5.55556e-06	0.000772222	0.00111926	0.00254534
Chlamydiae	Aedes albopictus	0	0	0.000333333	0.000551724	0.00170096
Chlamydiae	Aedes koreicus	0	0	0	0.000241481	0.000586893
Spirochaetes	Aedes albopictus	0	0	0	0.000814559	0.00307532
Spirochaetes	Aedes koreicus	0	0	0	0	0
Acidobacteria	Aedes albopictus	0	0	2.22222e-05	0.000843678	0.00244921
Acidobacteria	Aedes koreicus	0	0	1.66667e-05	0.000308889	0.00161297
Synergistetes	Aedes albopictus	0	0	0	0.00154943	0.00834391
Synergistetes	Aedes koreicus	0	0	0	0	0
Planctomycetes	Aedes albopictus	0	0	4.44444e-05	0.00180307	0.00602393
Planctomycetes	Aedes koreicus	0	0	1.66667e-05	0.000342963	0.00119268
TM7	Aedes albopictus	0	0	0.0016	0.00339004	0.00982646
TM7	Aedes koreicus	0	0	3.88889e-05	0.0004	0.00121873
Cyanobacteria	Aedes albopictus	0	0	0.00213333	0.00191954	0.00338609
Cyanobacteria	Aedes koreicus	0	0	0.00188889	0.00208519	0.00424687
Verrucomicrobia	Aedes albopictus	2.22222e-05	0	4.44444e-05	0.00561686	0.017335
Verrucomicrobia	Aedes koreicus	1.11111e-05	0	2.22222e-05	0.000523704	0.00148252
Actinobacteria	Aedes albopictus	0.00471111	0.00268889	0.00911111	0.00851418	0.00995245
Actinobacteria	Aedes koreicus	0.00474444	0.0016	0.00833889	0.00807778	0.0115995
Bacteroidetes	Aedes albopictus	0.00957778	0.00373333	0.0154222	0.0156467	0.0245202
Bacteroidetes	Aedes koreicus	0.00705556	0.00416667	0.0162167	0.00957778	0.0078551
Firmicutes	Aedes albopictus	0.00964444	0.00617778	0.0202222	0.0141272	0.0137566
Firmicutes	Aedes koreicus	0.0108667	0.00611667	0.0164	0.0134237	0.0151521
Proteobacteria	Aedes albopictus	0.973844	0.938978	0.979311	0.942595	0.0725904
Proteobacteria	Aedes koreicus	0.969011	0.957994	0.981089	0.963899	0.0343207

## Sheet: Table S8 - Family Italy
	Family	Species	Median	Q1	Q3	Mean	SD
	Unclassified	Aedes albopictus	0.00497778	0.00333333	0.0127333	0.0138146	0.0199235
	Unclassified	Aedes koreicus	0.00274444	0.00138333	0.00615	0.00493778	0.00606514
	Other	Aedes albopictus	0.0276222	0.0132667	0.0438667	0.0630169	0.0973868
	Other	Aedes koreicus	0.0289	0.0169944	0.0375333	0.0317385	0.0271252
	Sphingomonadaceae	Aedes albopictus	0.000977778	2.22222e-05	0.00535556	0.00508736	0.011444
	Sphingomonadaceae	Aedes koreicus	0.000844444	2.22222e-05	0.00276111	0.00174741	0.00228192
	Streptococcaceae	Aedes albopictus	0.00191111	0	0.00617778	0.00366667	0.00471975
	Streptococcaceae	Aedes koreicus	1.11111e-05	0	0.00236667	0.00327037	0.00853758
	Neisseriaceae	Aedes albopictus	0.00257778	0.000577778	0.00413333	0.00290651	0.00278046
	Neisseriaceae	Aedes koreicus	0.00242222	9.44444e-05	0.0067	0.00612222	0.0106347
	Flavobacteriaceae	Aedes albopictus	0.003	0.00148889	0.00657778	0.00459464	0.00520828
	Flavobacteriaceae	Aedes koreicus	0.00283333	0.00170556	0.00673333	0.00533333	0.00643918
	Comamonadaceae	Aedes albopictus	0.00488889	0.00235556	0.00764444	0.00614866	0.00574044
	Comamonadaceae	Aedes koreicus	0.00474444	0.00142222	0.00712222	0.00498074	0.00391064
	Xanthomonadaceae	Aedes albopictus	0.00542222	0.00304444	0.00817778	0.00628812	0.00476683
	Xanthomonadaceae	Aedes koreicus	0.00707778	0.0038	0.0111333	0.00825852	0.00757483
	Moraxellaceae	Aedes albopictus	0.00455556	0.00313333	0.0127111	0.00927816	0.0100877
	Moraxellaceae	Aedes koreicus	0.00253333	0.000316667	0.00871111	0.00988963	0.0197089
	Rickettsiaceae	Aedes albopictus	0.0247556	8.88889e-05	0.1194	0.0976276	0.151305
	Rickettsiaceae	Aedes koreicus	2.22222e-05	0	3.88889e-05	2.44444e-05	3.21501e-05
	Enterobacteriaceae	Aedes albopictus	0.0394222	0.0293778	0.0445556	0.0506621	0.059713
	Enterobacteriaceae	Aedes koreicus	0.0301	0.0220389	0.0455778	0.0632244	0.155346
	Acetobacteraceae	Aedes albopictus	8.88889e-05	0	0.000222222	0.000655172	0.00147128
	Acetobacteraceae	Aedes koreicus	0.000388889	5e-05	0.104567	0.144173	0.274379
	Oxalobacteraceae	Aedes albopictus	0.0859333	0.0643556	0.105556	0.0842973	0.0273922
	Oxalobacteraceae	Aedes koreicus	0.0818667	0.0602611	0.103256	0.0766793	0.0351288
	Pseudomonadaceae	Aedes albopictus	0.695156	0.593533	0.758644	0.651956	0.14825
	Pseudomonadaceae	Aedes koreicus	0.770544	0.490522	0.801083	0.63962	0.246841

## Sheet: Table S9 - Genus Italy
Genus	Species	Median	Q1	Q3	Mean	SD
Unclassified	Aedes albopictus	0.0759333	0.0658222	0.1066	0.105691	0.0763765
Unclassified	Aedes koreicus	0.0924222	0.0759389	0.277617	0.220668	0.2532
Other	Aedes albopictus	0.0336889	0.0144889	0.0481333	0.0532598	0.0764583
Other	Aedes koreicus	0.0237444	0.0131444	0.0375222	0.0299185	0.0248548
Gluconobacter	Aedes albopictus	0	0	0	1.53257e-06	5.73068e-06
Gluconobacter	Aedes koreicus	0	0	0	0.00376667	0.0205387
Delftia	Aedes albopictus	0.00217778	0.000777778	0.00422222	0.00292107	0.00276692
Delftia	Aedes koreicus	0.00121111	0.000122222	0.00388333	0.00249407	0.00290937
Candidatus Portiera	Aedes albopictus	0	0	0	0.00677165	0.0364493
Candidatus Portiera	Aedes koreicus	0	0	0	0	0
Streptococcus	Aedes albopictus	0.00191111	0	0.00617778	0.00366667	0.00471975
Streptococcus	Aedes koreicus	1.11111e-05	0	0.00236667	0.00326444	0.0085397
Stenotrophomonas	Aedes albopictus	0.00442222	0.00262222	0.0068	0.0046705	0.00274512
Stenotrophomonas	Aedes koreicus	0.00536667	0.000772222	0.01015	0.00666593	0.00757345
Providencia	Aedes albopictus	0	0	0	0.000154789	0.000454741
Providencia	Aedes koreicus	0	0	3.88889e-05	0.0121815	0.0652074
Enterobacter	Aedes albopictus	6.66667e-05	2.22222e-05	0.000244444	0.00219693	0.0108423
Enterobacter	Aedes koreicus	4.44444e-05	2.22222e-05	0.000127778	0.0151363	0.0819655
Acinetobacter	Aedes albopictus	0.00455556	0.00202222	0.0117333	0.00878851	0.0099742
Acinetobacter	Aedes koreicus	0.00253333	0.000294444	0.00867222	0.00947407	0.0192544
Ralstonia	Aedes albopictus	0.0216667	0.0132	0.0273778	0.0206452	0.0101492
Ralstonia	Aedes koreicus	0.0199	0.0121389	0.0257778	0.0227252	0.0183907
Janthinobacterium	Aedes albopictus	0.0485333	0.0334444	0.0576889	0.0472613	0.017503
Janthinobacterium	Aedes koreicus	0.0438222	0.0276389	0.0548611	0.0399089	0.0212457
Wolbachia	Aedes albopictus	0.0247556	8.88889e-05	0.1194	0.0976276	0.151305
Wolbachia	Aedes koreicus	2.22222e-05	0	3.88889e-05	2.44444e-05	3.21501e-05
Pseudomonas	Aedes albopictus	0.688444	0.591267	0.755578	0.646343	0.148365
Pseudomonas	Aedes koreicus	0.763078	0.485906	0.798078	0.633772	0.247364

## Sheet: Table S10 - Richness Italy
Species	Observed_Median	Chao1_Median	ACE_Median	Shannon_Median	Simpson_Median	InvSimpson_Median	Fisher_Median	Observed_Q1	Chao1_Q1	ACE_Q1	Shannon_Q1	Simpson_Q1	InvSimpson_Q1	Fisher_Q1	Observed_Q3	Chao1_Q3	ACE_Q3	Shannon_Q3	Simpson_Q3	InvSimpson_Q3	Fisher_Q3	Observed_Mean	Chao1_Mean	ACE_Mean	Shannon_Mean	Simpson_Mean	InvSimpson_Mean	Fisher_Mean	Observed_SD	Chao1_SD	ACE_SD	Shannon_SD	Simpson_SD	InvSimpson_SD	Fisher_SD
Aedes albopictus	230	299.194	294.872	1.77366	0.660675	2.94702	31.6834	184	255.37	242.987	1.68082	0.615133	2.5983	24.4771	281	370.571	351.518	2.15754	0.689026	3.21571	39.9905	243.759	320.067	312.047	2.00819	0.66786	3.54902	34.3533	90.8435	106.494	105.182	0.567352	0.0945662	2.22324	15.3471
Aedes koreicus	175	243.701	241.742	1.64376	0.58488	2.40902	23.1023	165	219.778	221.782	1.46005	0.537535	2.16291	21.5892	192.75	266.062	259.188	1.82254	0.627038	2.68125	25.8252	183.5	245.656	246.74	1.62499	0.580374	2.60913	24.5319	43.7459	48.216	52.0465	0.41436	0.123677	0.914968	6.84429

[truncated: 4 more sheets: Table S11 - Core Italy, Table S12 - Albopictus specific, Table S13 - indic_sp_an, Table S14 - Diff. Abund. Italy]
